# Supplementary material for: Seasonal mixed layer depth shapes phytoplankton physiology, viral production, and accumulation in the North Atlantic
Source: Nat Commun. 2021 Nov 17;12:6634. doi: 10.1038/s41467-021-26836-1 (PMC8599477; doi:10.1038/s41467-021-26836-1)
Supplement: Supplementary file 4 — Source Data [file 41467_2021_26836_MOESM4_ESM.xlsx]

## Sheet: Figure 1a
Figure 1a
Data: Latitude/longitude of sampling sites from NAAMES expeditions.	Bloom phase	station	latitude	longitude
When multiple sampling dates were present, the median value was used.	W. Tran	1	51.25	-43.43
	W. Tran	2	54.21	-40.11
	W. Tran	3	51.08	-40.12
	W. Tran	4	46.21	-37.52
	W. Tran	5	44.03	-37.31
	W. Tran	5.5	43.58	-38.25
	W. Tran	6	43.24	-40.97
	W. Tran	7	40.7	-40.28
	Acc	1	39.03	-43.27
	Acc	2	39.02	-41.12
	Acc	2RD (revisiting station 2)	40.02	-39.98
	Acc	2RF (revisiting station 2)	39.02	-40.12
	Acc	3	43.06	-42.14
	Acc	4	44.0333	-38.16
	Clim	0	54.58	-46.09
	Clim	1	56.4	-46.3
	Clim	2	53.57	-42.16
	Clim	3	50.26	-43.51
	Clim	4	47.83	-39.11
	Clim	5	44.03	-43.49
	Decl	1	42.61	-42.53
	Decl	1a	42.28	-44.45
	Decl	2	44.41	-43.25
	Decl	3	46.58	-40.37
	Decl	4	48.65	-39.81
	Decl	5	52.52	-39.36
	Decl	6	53.53	-39.34

## Sheet: Figure 1b
Figure 1b
	Date	mld	BloomPhase/Float
Data: Historical MLD and MLD when sampling.	2015-11-12	121.8	Wint. Tran.
When data was from CTD/sampling aboard NAAMES, BloomPhase is used. When data is from a floating profiler, "Float" is used.	2015-11-12	91.55	Wint. Tran.
	2015-11-14	95.27	Wint. Tran.
	2015-11-16	61.49	Wint. Tran.
	2015-11-18	84.39	Wint. Tran.
	2015-11-18	102.9	Wint. Tran.
	2015-11-20	79.1	Wint. Tran.
	2015-11-22	6.77	Wint. Tran.
	2015-11-22	24.9	Wint. Tran.
	2015-11-24	26.8	Wint. Tran.
	2015-11-24	16.6	Wint. Tran.
	2015-11-24	79.1	Wint. Tran.
	2016-05-17	13.01	Climax
	2016-05-17	14.01	Climax
	2016-05-18	34.03	Climax
	2016-05-18	46.05	Climax
	2016-05-20	23.02	Climax
	2016-05-20	18.01	Climax
	2016-05-22	9	Climax
	2016-05-22	18.01	Climax
	2016-05-24	253.06	Climax
	2016-05-26	5	Climax
	2016-05-26	6	Climax
	2016-05-29	49	Climax
	2016-05-29	34	Climax
	2017-09-10	21.8203	Decline
	2017-09-10	18.84	Decline
	2017-09-12	17.85	Decline
	2017-09-12	21.8203	Decline
	2017-09-14	35.7047	Decline
	2017-09-14	33.72	Decline
	2017-09-15	16.86	Decline
	2017-09-15	35.7047	Decline
	2017-09-16	36.7	Decline
	2017-09-16	35.7	Decline
	2017-09-16	35.7047	Decline
	2017-09-17	29.75	Decline
	2017-09-17	28.76	Decline
	2017-09-04	18.84	Decline
	2017-09-06	17.8531	Decline
	2017-09-08	16.86	Decline
	2017-09-08	20.83	Decline
	2017-09-08	13.8859	Decline
	2018-03-27	80.33	Accumulation
	2018-03-27	29.75	Accumulation
	2018-03-28	65.4538	Accumulation
	2018-03-28	54.5463	Accumulation
	2018-03-30	214.13	Accumulation
	2018-03-30	156.66	Accumulation
	2018-04-01	161.61	Accumulation
	2018-04-01	128.9	Accumulation
	2015-11-14	89.0956	floating profiler
	2015-11-15	84.0908	floating profiler
	2015-11-16	105.083	floating profiler
	2015-11-16	51.3277	floating profiler
	2015-11-17	102.455	floating profiler
	2015-11-17	26.1601	floating profiler
	2015-11-18	51.825	floating profiler
	2015-11-18	58.1519	floating profiler
	2015-11-19	42.2769	floating profiler
	2015-11-19	47.0894	floating profiler
	2015-11-20	50.2442	floating profiler
	2015-11-20	49.1133	floating profiler
	2015-11-21	53.9873	floating profiler
	2015-11-21	62.4724	floating profiler
	2015-11-22	81.4969	floating profiler
	2015-11-22	62.9435	floating profiler
	2015-11-23	80.2723	floating profiler
	2015-11-23	48.9022	floating profiler
	2015-11-24	49.5404	floating profiler
	2015-11-24	39.7112	floating profiler
	2015-11-25	22.9521	floating profiler
	2015-11-25	56.464	floating profiler
	2015-11-26	71.0238	floating profiler
	2015-11-26	75.4953	floating profiler
	2015-11-27	78.0229	floating profiler
	2015-11-27	80.526	floating profiler
	2015-11-28	74.1162	floating profiler
	2015-11-28	53.8866	floating profiler
	2015-11-29	63.7022	floating profiler
	2015-11-29	17.2	floating profiler
	2015-11-30	21.9788	floating profiler
	2015-11-30	107.869	floating profiler
	2015-12-01	96.9605	floating profiler
	2015-12-01	88.2917	floating profiler
	2015-12-02	91.0909	floating profiler
	2015-12-02	110.562	floating profiler
	2015-12-03	88.5682	floating profiler
	2015-12-03	102.004	floating profiler
	2015-12-04	95.7338	floating profiler
	2015-12-04	48.359	floating profiler
	2015-12-05	92.8283	floating profiler
	2015-12-05	78.03	floating profiler
	2015-12-06	81.2548	floating profiler
	2015-12-06	58.4681	floating profiler
	2015-12-07	38.9748	floating profiler
	2015-12-07	74.5381	floating profiler
	2015-12-08	78.6118	floating profiler
	2015-12-08	33.2567	floating profiler
	2015-12-13	79.5787	floating profiler
	2015-12-18	107.9	floating profiler
	2015-12-23	217.527	floating profiler
	2015-12-28	-1	floating profiler
	2016-01-02	244.194	floating profiler
	2016-01-07	64.8	floating profiler
	2016-01-12	184.195	floating profiler
	2016-01-17	165.736	floating profiler
	2016-01-22	204.18	floating profiler
	2016-01-27	220.868	floating profiler
	2016-02-01	169.284	floating profiler
	2016-02-06	250.996	floating profiler
	2016-02-11	217.284	floating profiler
	2016-02-16	237.251	floating profiler
	2016-02-21	241.844	floating profiler
	2016-02-26	202.97	floating profiler
	2016-03-02	236.048	floating profiler
	2016-03-03	224.757	floating profiler
	2016-03-03	197.856	floating profiler
	2016-03-03	206.188	floating profiler
	2016-03-04	196.198	floating profiler
	2016-03-04	211.142	floating profiler
	2016-03-04	230.804	floating profiler
	2016-03-05	231.639	floating profiler
	2016-03-05	226.958	floating profiler
	2016-03-05	242.843	floating profiler
	2016-03-06	208.119	floating profiler
	2016-03-06	236.8	floating profiler
	2016-03-06	192.93	floating profiler
	2016-03-07	230.293	floating profiler
	2016-03-07	247.225	floating profiler
	2016-03-07	230.566	floating profiler
	2016-03-08	245.536	floating profiler
	2016-03-08	242.991	floating profiler
	2016-03-08	143.732	floating profiler
	2016-03-09	173.847	floating profiler
	2016-03-09	189.972	floating profiler
	2016-03-09	197.057	floating profiler
	2016-03-10	206.682	floating profiler
	2016-03-10	240.58	floating profiler
	2016-03-10	224.226	floating profiler
	2016-03-11	205.904	floating profiler
	2016-03-11	203.286	floating profiler
	2016-03-11	208.509	floating profiler
	2016-03-12	165.782	floating profiler
	2016-03-12	226.404	floating profiler
	2016-03-12	228.5	floating profiler
	2016-03-13	217.733	floating profiler
	2016-03-13	209.427	floating profiler
	2016-03-13	211.7	floating profiler
	2016-03-14	205.041	floating profiler
	2016-03-14	111.789	floating profiler
	2016-03-13	60.7	floating profiler
	2016-03-15	44.4089	floating profiler
	2016-03-15	92.3405	floating profiler
	2016-03-15	112.9	floating profiler
	2016-03-16	37.7125	floating profiler
	2016-03-16	30.9	floating profiler
	2016-03-16	51.3605	floating profiler
	2016-03-17	93.9548	floating profiler
	2016-03-17	46.1705	floating profiler
	2016-03-17	34.4878	floating profiler
	2016-03-18	42.9686	floating profiler
	2016-03-18	40.8	floating profiler
	2016-03-18	67.7385	floating profiler
	2016-03-19	80.3253	floating profiler
	2016-03-19	102.789	floating profiler
	2016-03-19	112.615	floating profiler
	2016-03-20	100.358	floating profiler
	2016-03-20	82.4811	floating profiler
	2016-03-20	71.8178	floating profiler
	2016-03-21	88.1129	floating profiler
	2016-03-21	62.2638	floating profiler
	2016-03-21	27.0319	floating profiler
	2016-03-22	73.5	floating profiler
	2016-03-22	41.8	floating profiler
	2016-03-22	76.4755	floating profiler
	2016-03-23	66.2275	floating profiler
	2016-03-23	105	floating profiler
	2016-03-23	46.7	floating profiler
	2016-03-24	105.494	floating profiler
	2016-03-24	72.0589	floating profiler
	2016-03-24	53.9008	floating profiler
	2016-03-25	86.3509	floating profiler
	2016-03-25	127.995	floating profiler
	2016-03-25	85.176	floating profiler
	2016-03-26	75.9	floating profiler
	2016-03-26	68.5569	floating profiler
	2016-03-26	73.8	floating profiler
	2016-03-27	86.7336	floating profiler
	2016-03-27	119.47	floating profiler
	2016-03-27	127.042	floating profiler
	2016-03-28	95.9345	floating profiler
	2016-03-28	93.8842	floating profiler
	2016-03-28	73.0025	floating profiler
	2016-03-29	66.6	floating profiler
	2016-03-29	44.3145	floating profiler
	2016-03-29	39.7782	floating profiler
	2016-03-30	74.6	floating profiler
	2016-03-30	96.4458	floating profiler
	2016-03-30	80.0713	floating profiler
	2016-03-31	85.6886	floating profiler
	2016-03-31	96.9632	floating profiler
	2016-03-31	29.3117	floating profiler
	2016-04-01	34.7109	floating profiler
	2016-04-01	51.404	floating profiler
	2016-04-01	50.1989	floating profiler
	2016-04-02	35.2016	floating profiler
	2016-04-02	33.9	floating profiler
	2016-04-02	18.6393	floating profiler
	2016-04-03	14.4305	floating profiler
	2016-04-03	27.9181	floating profiler
	2016-04-03	18.1539	floating profiler
	2016-04-04	59.9381	floating profiler
	2016-04-04	103.295	floating profiler
	2016-04-04	126.773	floating profiler
	2016-04-05	122.5	floating profiler
	2016-04-05	100.358	floating profiler
	2016-04-05	104.082	floating profiler
	2016-04-06	116.141	floating profiler
	2016-04-06	118.831	floating profiler
	2016-04-06	94.7171	floating profiler
	2016-04-07	104.29	floating profiler
	2016-04-07	121.651	floating profiler
	2016-04-07	117.261	floating profiler
	2016-04-08	105.575	floating profiler
	2016-04-08	128.407	floating profiler
	2016-04-08	31.7	floating profiler
	2016-04-09	31.5632	floating profiler
	2016-04-09	83.2588	floating profiler
	2016-04-09	13.909	floating profiler
	2016-04-10	101.737	floating profiler
	2016-04-10	14.9375	floating profiler
	2016-04-10	29.2562	floating profiler
	2016-04-11	27.9	floating profiler
	2016-04-11	42.1698	floating profiler
	2016-04-11	48.4234	floating profiler
	2016-04-12	42.3	floating profiler
	2016-04-12	38.0854	floating profiler
	2016-04-12	80.6	floating profiler
	2016-04-13	42.6827	floating profiler
	2016-04-13	61.9687	floating profiler
	2016-04-13	70.0468	floating profiler
	2016-04-14	60.1033	floating profiler
	2016-04-14	89.1672	floating profiler
	2016-04-14	15.9	floating profiler
	2016-04-15	12.9032	floating profiler
	2016-04-15	16.1938	floating profiler
	2016-04-15	34.886	floating profiler
	2016-04-16	50.7418	floating profiler
	2016-04-16	82.9065	floating profiler
	2016-04-16	67.2347	floating profiler
	2016-04-17	81.1334	floating profiler
	2016-04-17	109.064	floating profiler
	2016-04-17	15.956	floating profiler
	2016-04-18	11.8962	floating profiler
	2016-04-18	13.4458	floating profiler
	2016-04-18	25.6947	floating profiler
	2016-04-19	76.6786	floating profiler
	2016-04-19	67.5738	floating profiler
	2016-04-19	17.9	floating profiler
	2016-04-20	27.9572	floating profiler
	2016-04-20	36.4667	floating profiler
	2016-04-20	67.7	floating profiler
	2016-04-21	66.7649	floating profiler
	2016-04-21	78.1085	floating profiler
	2016-04-21	67.5119	floating profiler
	2016-04-22	71.9	floating profiler
	2016-04-22	62.9586	floating profiler
	2016-04-22	81.5	floating profiler
	2016-04-23	70.9566	floating profiler
	2016-04-23	70.8173	floating profiler
	2016-04-23	88.6473	floating profiler
	2016-04-24	89.7013	floating profiler
	2016-04-24	111.19	floating profiler
	2016-04-24	93.6836	floating profiler
	2016-04-25	116.781	floating profiler
	2016-04-25	105.079	floating profiler
	2016-04-25	88.9535	floating profiler
	2016-04-26	70.5868	floating profiler
	2016-04-26	44.7272	floating profiler
	2016-04-26	93.9393	floating profiler
	2016-04-27	62.5	floating profiler
	2016-04-27	50.7255	floating profiler
	2016-04-27	97.3274	floating profiler
	2016-05-02	139.367	floating profiler
	2016-05-07	38.3469	floating profiler
	2016-05-12	20.844	floating profiler
	2016-05-17	52.0507	floating profiler
	2016-05-22	14.4205	floating profiler
	2016-05-27	135.6	floating profiler
	2016-06-01	49.6	floating profiler
	2016-06-06	39.2583	floating profiler
	2016-06-11	41.5501	floating profiler
	2016-06-16	47.6179	floating profiler
	2016-06-21	28.2683	floating profiler
	2016-06-26	21.3905	floating profiler
	2016-07-01	32.2588	floating profiler
	2016-07-06	25.1849	floating profiler
	2016-07-11	36.9004	floating profiler
	2016-07-16	18.5577	floating profiler
	2016-07-21	10.3559	floating profiler
	2016-07-26	10.8214	floating profiler
	2016-07-31	24.752	floating profiler
	2016-08-05	15.4	floating profiler
	2016-08-10	23.4669	floating profiler
	2016-08-15	17.0679	floating profiler
	2016-08-20	10.8254	floating profiler
	2016-08-25	22.7482	floating profiler
	2016-08-30	15.1395	floating profiler
	2016-09-04	29.7237	floating profiler
	2016-09-09	38.0294	floating profiler
	2016-09-14	21.9422	floating profiler
	2016-09-15	40.2943	floating profiler
	2016-09-20	39.1146	floating profiler
	2016-09-25	27.1599	floating profiler
	2016-09-30	48.9396	floating profiler
	2016-10-05	68.3454	floating profiler
	2016-10-10	30.7634	floating profiler
	2016-10-15	55.7466	floating profiler
	2016-10-20	17.2275	floating profiler
	2016-10-25	26.8544	floating profiler
	2016-10-30	54.2086	floating profiler
	2016-11-04	75.0116	floating profiler
	2016-11-09	38.0377	floating profiler
	2016-11-14	35.4832	floating profiler
	2016-11-19	20.6167	floating profiler
	2016-11-24	42.5467	floating profiler
	2016-11-29	21.1105	floating profiler
	2016-12-04	39.8498	floating profiler
	2016-12-09	67.2599	floating profiler
	2016-12-14	19.3248	floating profiler
	2016-12-19	127.864	floating profiler
	2016-12-24	153.883	floating profiler
	2016-12-29	248.606	floating profiler
	2017-01-08	188.697	floating profiler
	2017-01-18	208.797	floating profiler
	2017-01-28	227.718	floating profiler
	2017-02-07	60.8	floating profiler
	2017-02-17	235.816	floating profiler
	2017-02-27	352.068	floating profiler
	2017-03-09	425.236	floating profiler
	2017-03-19	339.626	floating profiler
	2017-03-29	244.736	floating profiler
	2017-04-18	374.9	floating profiler
	2017-04-28	245.986	floating profiler
	2017-05-08	24.1464	floating profiler
	2017-06-07	45.6375	floating profiler
	2017-06-17	33.1397	floating profiler
	2015-11-12	98.5	floating profiler
	2015-11-13	118.188	floating profiler
	2015-11-14	122.258	floating profiler
	2015-11-14	66.0938	floating profiler
	2015-11-15	91.2579	floating profiler
	2015-11-15	19.9321	floating profiler
	2015-11-16	26.7	floating profiler
	2015-11-16	101.4	floating profiler
	2015-11-17	98.0808	floating profiler
	2015-11-17	90.2149	floating profiler
	2015-11-18	106.882	floating profiler
	2015-11-18	55.5754	floating profiler
	2015-11-19	63.5999	floating profiler
	2015-11-19	55.3426	floating profiler
	2015-11-20	84.4	floating profiler
	2015-11-20	176.398	floating profiler
	2015-11-21	170.764	floating profiler
	2015-11-21	154.447	floating profiler
	2015-11-22	173.411	floating profiler
	2015-11-22	185.231	floating profiler
	2015-11-23	-1	floating profiler
	2015-11-23	152.272	floating profiler
	2015-11-24	146.859	floating profiler
	2015-11-24	155.011	floating profiler
	2015-11-25	139.97	floating profiler
	2015-11-25	164.041	floating profiler
	2015-11-26	195.6	floating profiler
	2015-11-26	222.508	floating profiler
	2015-11-27	59.5	floating profiler
	2015-11-27	241.563	floating profiler
	2015-11-28	245.8	floating profiler
	2015-11-28	261.944	floating profiler
	2015-11-29	221.463	floating profiler
	2015-11-29	288.663	floating profiler
	2015-11-30	291.614	floating profiler
	2015-11-30	268.001	floating profiler
	2015-12-01	274.71	floating profiler
	2015-12-01	270.066	floating profiler
	2015-12-02	265.086	floating profiler
	2015-12-02	269.048	floating profiler
	2015-12-04	243.758	floating profiler
	2015-12-04	264.2	floating profiler
	2015-12-06	279.852	floating profiler
	2015-12-06	298.987	floating profiler
	2015-12-08	280.295	floating profiler
	2015-12-08	270.697	floating profiler
	2015-12-10	264.6	floating profiler
	2015-12-10	294.1	floating profiler
	2015-12-12	300.247	floating profiler
	2015-12-12	22.4766	floating profiler
	2015-12-14	47.8799	floating profiler
	2015-12-14	12.7975	floating profiler
	2015-12-16	14.9373	floating profiler
	2015-12-16	130.792	floating profiler
	2015-12-18	130.216	floating profiler
	2015-12-18	127.2	floating profiler
	2015-12-20	29.5	floating profiler
	2015-12-20	163.437	floating profiler
	2015-12-22	163.791	floating profiler
	2015-12-22	179.031	floating profiler
	2015-12-24	153.273	floating profiler
	2015-12-24	201.9	floating profiler
	2015-12-26	2	floating profiler
	2015-12-26	255.836	floating profiler
	2015-12-28	226.827	floating profiler
	2015-12-28	151.572	floating profiler
	2015-12-30	73.4	floating profiler
	2015-12-30	135.365	floating profiler
	2016-01-01	126.972	floating profiler
	2016-01-01	132.162	floating profiler
	2016-01-03	139.557	floating profiler
	2016-01-03	104.289	floating profiler
	2016-01-05	87.6412	floating profiler
	2016-01-05	167.025	floating profiler
	2016-01-07	-1	floating profiler
	2016-01-07	129.94	floating profiler
	2016-01-09	100.464	floating profiler
	2016-01-09	149.36	floating profiler
	2016-01-11	145.414	floating profiler
	2016-01-11	163.839	floating profiler
	2016-01-13	122.628	floating profiler
	2016-01-13	148.771	floating profiler
	2016-01-18	117.6	floating profiler
	2016-01-23	111.842	floating profiler
	2016-01-28	41.7037	floating profiler
	2016-02-02	164.6	floating profiler
	2016-02-07	111.655	floating profiler
	2016-02-12	24.1958	floating profiler
	2016-02-17	228.216	floating profiler
	2016-02-22	78.0484	floating profiler
	2016-02-27	35.172	floating profiler
	2016-03-03	71.9182	floating profiler
	2016-03-04	65.8855	floating profiler
	2016-03-04	139.2	floating profiler
	2016-03-04	129.07	floating profiler
	2016-03-05	113.781	floating profiler
	2016-03-05	94.6242	floating profiler
	2016-03-05	53.1218	floating profiler
	2016-03-06	52.1527	floating profiler
	2016-03-06	67.6531	floating profiler
	2016-03-06	105.542	floating profiler
	2016-03-07	119.149	floating profiler
	2016-03-07	130.825	floating profiler
	2016-03-07	137.014	floating profiler
	2016-03-08	118.464	floating profiler
	2016-03-08	97	floating profiler
	2016-03-08	120.465	floating profiler
	2016-03-09	115.728	floating profiler
	2016-03-09	105.474	floating profiler
	2016-03-09	133	floating profiler
	2016-03-10	144.4	floating profiler
	2016-03-10	155.5	floating profiler
	2016-03-10	142.287	floating profiler
	2016-03-11	175.576	floating profiler
	2016-03-11	132.4	floating profiler
	2016-03-11	152.677	floating profiler
	2016-03-12	159.788	floating profiler
	2016-03-12	94.1	floating profiler
	2016-03-12	135.496	floating profiler
	2016-03-13	128.982	floating profiler
	2016-03-13	112.381	floating profiler
	2016-03-13	88.3483	floating profiler
	2016-03-14	95.1896	floating profiler
	2016-03-14	89.29	floating profiler
	2016-03-14	148.62	floating profiler
	2016-03-15	171.132	floating profiler
	2016-03-15	158.782	floating profiler
	2016-03-15	204.741	floating profiler
	2016-03-16	181.989	floating profiler
	2016-03-16	52.4908	floating profiler
	2016-03-16	73.452	floating profiler
	2016-03-17	76	floating profiler
	2016-03-17	89.6245	floating profiler
	2016-03-17	116.578	floating profiler
	2016-03-18	127.593	floating profiler
	2016-03-18	108.9	floating profiler
	2016-03-18	113.778	floating profiler
	2016-03-19	110.5	floating profiler
	2016-03-19	92.2018	floating profiler
	2016-03-19	99.3597	floating profiler
	2016-03-20	100.31	floating profiler
	2016-03-20	91.1887	floating profiler
	2016-03-20	68.5106	floating profiler
	2016-03-21	92.0185	floating profiler
	2016-03-21	93.4231	floating profiler
	2016-03-21	78.9368	floating profiler
	2016-03-22	89.8	floating profiler
	2016-03-22	85.0454	floating profiler
	2016-03-22	77.9211	floating profiler
	2016-03-23	68.8	floating profiler
	2016-03-23	102.11	floating profiler
	2016-03-23	106.329	floating profiler
	2016-03-24	127.6	floating profiler
	2016-03-24	102.5	floating profiler
	2016-03-24	105.9	floating profiler
	2016-03-25	108.558	floating profiler
	2016-03-25	176.585	floating profiler
	2016-03-25	69.8792	floating profiler
	2016-03-26	60.0337	floating profiler
	2016-03-26	40.8	floating profiler
	2016-03-26	31.4	floating profiler
	2016-03-27	119.9	floating profiler
	2016-03-27	139.496	floating profiler
	2016-03-27	42.7011	floating profiler
	2016-03-28	73.2	floating profiler
	2016-03-28	70.5698	floating profiler
	2016-03-28	51.8834	floating profiler
	2016-03-29	47.9232	floating profiler
	2016-03-29	57.7726	floating profiler
	2016-03-29	21.9874	floating profiler
	2016-03-30	44.9195	floating profiler
	2016-03-30	61.3095	floating profiler
	2016-03-30	70.5	floating profiler
	2016-03-31	103.461	floating profiler
	2016-03-31	98.0283	floating profiler
	2016-03-31	85.996	floating profiler
	2016-04-01	112.1	floating profiler
	2016-04-01	114.573	floating profiler
	2016-04-01	114.193	floating profiler
	2016-04-02	118.9	floating profiler
	2016-04-02	27.2961	floating profiler
	2016-04-02	111.147	floating profiler
	2016-04-03	112.922	floating profiler
	2016-04-03	17.1959	floating profiler
	2016-04-03	45.0989	floating profiler
	2016-04-04	53.292	floating profiler
	2016-04-04	64.1381	floating profiler
	2016-04-04	196.929	floating profiler
	2016-04-05	138.931	floating profiler
	2016-04-05	157.4	floating profiler
	2016-04-05	142.022	floating profiler
	2016-04-06	122.077	floating profiler
	2016-04-06	81.9066	floating profiler
	2016-04-06	36.454	floating profiler
	2016-04-07	65.8972	floating profiler
	2016-04-07	110.3	floating profiler
	2016-04-07	92.5857	floating profiler
	2016-04-08	89.2182	floating profiler
	2016-04-08	78.6216	floating profiler
	2016-04-08	141.8	floating profiler
	2016-04-09	141.662	floating profiler
	2016-04-09	142.687	floating profiler
	2016-04-09	91.7906	floating profiler
	2016-04-10	103.158	floating profiler
	2016-04-10	128.185	floating profiler
	2016-04-10	119.046	floating profiler
	2016-04-11	105.434	floating profiler
	2016-04-11	86.3741	floating profiler
	2016-04-11	115.742	floating profiler
	2016-04-12	95.7	floating profiler
	2016-04-12	55.9579	floating profiler
	2016-04-12	110.025	floating profiler
	2016-04-13	85.383	floating profiler
	2016-04-13	60.1671	floating profiler
	2016-04-13	99.0371	floating profiler
	2016-04-14	128.8	floating profiler
	2016-04-14	149.5	floating profiler
	2016-04-14	57.7034	floating profiler
	2016-04-15	54.3431	floating profiler
	2016-04-15	64.3337	floating profiler
	2016-04-15	40.2769	floating profiler
	2016-04-16	44.704	floating profiler
	2016-04-16	33.2852	floating profiler
	2016-04-16	30.0322	floating profiler
	2016-04-17	24.4842	floating profiler
	2016-04-17	30.9	floating profiler
	2016-04-17	34.4163	floating profiler
	2016-04-18	41.1813	floating profiler
	2016-04-18	57.7	floating profiler
	2016-04-18	83.0467	floating profiler
	2016-04-19	51.857	floating profiler
	2016-04-19	57.6	floating profiler
	2016-04-19	24.8985	floating profiler
	2016-04-20	24.65	floating profiler
	2016-04-20	22.8759	floating profiler
	2016-04-20	37.2092	floating profiler
	2016-04-21	37.1288	floating profiler
	2016-04-21	35.2299	floating profiler
	2016-04-21	25.1996	floating profiler
	2016-04-26	55.1538	floating profiler
	2016-05-01	26.3633	floating profiler
	2016-05-06	14.8603	floating profiler
	2016-05-11	44.9894	floating profiler
	2016-05-16	54.4163	floating profiler
	2016-05-21	28.332	floating profiler
	2016-05-26	41.0785	floating profiler
	2016-05-31	22.3802	floating profiler
	2016-06-05	12.5033	floating profiler
	2016-06-10	26.2141	floating profiler
	2016-06-15	33.8	floating profiler
	2016-06-20	22.0238	floating profiler
	2016-06-25	23.1769	floating profiler
	2016-06-30	23.5435	floating profiler
	2016-07-05	37.9334	floating profiler
	2016-07-10	20.2794	floating profiler
	2016-07-15	13.3268	floating profiler
	2015-11-18	131.447	floating profiler
	2015-11-19	139.185	floating profiler
	2015-11-20	138.511	floating profiler
	2015-11-21	131.249	floating profiler
	2015-11-22	134.989	floating profiler
	2015-11-23	129.698	floating profiler
	2015-11-24	31.3376	floating profiler
	2015-11-25	42.3704	floating profiler
	2015-11-26	70.7346	floating profiler
	2015-11-27	111.04	floating profiler
	2015-11-28	95.1266	floating profiler
	2015-11-29	121.514	floating profiler
	2015-11-30	65.2426	floating profiler
	2015-12-01	154.067	floating profiler
	2015-12-02	187.139	floating profiler
	2015-12-03	179.385	floating profiler
	2015-12-04	148.69	floating profiler
	2015-12-05	200.469	floating profiler
	2015-12-06	224.928	floating profiler
	2015-12-07	227.676	floating profiler
	2015-12-08	246.497	floating profiler
	2015-12-09	215.933	floating profiler
	2015-12-10	205.836	floating profiler
	2015-12-11	250.109	floating profiler
	2015-12-12	249.212	floating profiler
	2015-12-13	284.571	floating profiler
	2015-12-14	290.966	floating profiler
	2015-12-17	255.468	floating profiler
	2015-12-20	286.506	floating profiler
	2015-12-23	256.22	floating profiler
	2015-12-26	59.0407	floating profiler
	2015-12-29	372	floating profiler
	2016-01-01	377.447	floating profiler
	2016-01-04	371.38	floating profiler
	2016-01-07	233.25	floating profiler
	2016-01-10	215.005	floating profiler
	2016-01-13	416	floating profiler
	2016-01-16	117.538	floating profiler
	2016-01-19	282	floating profiler
	2016-01-22	296.635	floating profiler
	2016-01-25	241.955	floating profiler
	2016-01-28	254	floating profiler
	2016-01-31	292.806	floating profiler
	2016-02-03	391.672	floating profiler
	2016-02-06	385.98	floating profiler
	2016-02-09	383.923	floating profiler
	2016-02-12	302.51	floating profiler
	2016-02-15	279.493	floating profiler
	2016-02-18	425.361	floating profiler
	2016-02-21	59.7618	floating profiler
	2016-02-24	384.193	floating profiler
	2016-02-27	310.78	floating profiler
	2016-03-01	187.482	floating profiler
	2016-03-04	141.398	floating profiler
	2016-03-07	35.4258	floating profiler
	2016-03-10	62.2201	floating profiler
	2016-03-13	211.684	floating profiler
	2016-03-16	216.734	floating profiler
	2016-03-19	213.928	floating profiler
	2016-03-22	110.7	floating profiler
	2016-03-25	207.661	floating profiler
	2016-03-28	233.087	floating profiler
	2016-03-31	199.707	floating profiler
	2016-04-03	226.367	floating profiler
	2016-04-06	65.0554	floating profiler
	2016-04-09	111.917	floating profiler
	2016-04-12	104.003	floating profiler
	2016-04-15	64.0975	floating profiler
	2016-04-18	60.9051	floating profiler
	2016-04-21	42.8203	floating profiler
	2016-04-24	46.5025	floating profiler
	2016-04-27	41.845	floating profiler
	2016-04-30	47.0271	floating profiler
	2016-05-03	94.49	floating profiler
	2016-05-06	23.4474	floating profiler
	2016-05-09	80.6829	floating profiler
	2016-05-12	14.5212	floating profiler
	2016-05-15	63.2731	floating profiler
	2016-05-18	79.6576	floating profiler
	2016-05-21	30.5174	floating profiler
	2016-05-24	50	floating profiler
	2016-05-27	28.3919	floating profiler
	2016-05-30	236.674	floating profiler
	2016-06-02	25.3965	floating profiler
	2016-06-05	15.6588	floating profiler
	2016-06-08	16.0014	floating profiler
	2016-06-11	17.7671	floating profiler
	2016-06-14	32.3979	floating profiler
	2016-06-17	14.6855	floating profiler
	2016-06-20	28.0375	floating profiler
	2016-06-23	19.9941	floating profiler
	2016-06-26	12.2992	floating profiler
	2016-06-29	28.1759	floating profiler
	2016-07-02	27.4827	floating profiler
	2016-07-05	20.7203	floating profiler
	2016-07-08	20.091	floating profiler
	2016-07-11	14.985	floating profiler
	2016-07-14	27.2426	floating profiler
	2016-07-17	31.4538	floating profiler
	2016-07-20	13.9665	floating profiler
	2016-07-23	24.0659	floating profiler
	2016-07-26	13.7053	floating profiler
	2016-07-31	14.3056	floating profiler
	2016-08-05	20.0197	floating profiler
	2016-08-10	10.5665	floating profiler
	2016-08-15	36.9359	floating profiler
	2016-08-20	38.0571	floating profiler
	2016-08-25	19.9226	floating profiler
	2016-08-30	30.7255	floating profiler
	2016-09-04	36.8439	floating profiler
	2016-09-09	36.9941	floating profiler
	2016-09-14	50.2037	floating profiler
	2016-09-19	48.8207	floating profiler
	2016-09-24	17.5982	floating profiler
	2016-09-29	48.6356	floating profiler
	2016-10-04	20.1775	floating profiler
	2016-10-09	16.888	floating profiler
	2016-10-19	36.8338	floating profiler
	2016-10-24	19.1151	floating profiler
	2016-10-29	76.3642	floating profiler
	2016-11-03	21.5652	floating profiler
	2016-11-08	62.7043	floating profiler
	2016-11-13	34.3513	floating profiler
	2016-11-18	16.4333	floating profiler
	2016-11-23	25.9137	floating profiler
	2016-11-28	51.3631	floating profiler
	2016-12-03	24.3719	floating profiler
	2016-12-08	98.3052	floating profiler
	2016-12-13	75.0343	floating profiler
	2016-12-18	144.701	floating profiler
	2016-12-23	87.1325	floating profiler
	2016-12-28	214.564	floating profiler
	2017-01-02	128.247	floating profiler
	2017-01-07	115.302	floating profiler
	2017-01-12	240.07	floating profiler
	2017-01-17	142.296	floating profiler
	2017-01-22	114.066	floating profiler
	2017-01-27	308.596	floating profiler
	2017-02-01	263.584	floating profiler
	2017-02-06	362.878	floating profiler
	2017-02-11	221.111	floating profiler
	2017-02-16	284.139	floating profiler
	2017-02-21	141.596	floating profiler
	2017-02-26	285.908	floating profiler
	2017-03-03	254.579	floating profiler
	2017-03-08	277.432	floating profiler
	2017-03-10	184.969	floating profiler
	2017-03-12	376.509	floating profiler
	2017-03-14	398.13	floating profiler
	2017-03-16	384.796	floating profiler
	2017-03-18	417.181	floating profiler
	2017-03-19	385.604	floating profiler
	2017-03-20	381.114	floating profiler
	2017-03-21	357.907	floating profiler
	2017-03-22	358.149	floating profiler
	2017-03-23	336.161	floating profiler
	2017-03-24	76.1582	floating profiler
	2017-03-25	313.858	floating profiler
	2017-03-26	363.597	floating profiler
	2017-03-27	402.019	floating profiler
	2017-03-28	409.18	floating profiler
	2017-03-29	160.529	floating profiler
	2017-03-30	369.499	floating profiler
	2017-03-31	413.134	floating profiler
	2017-04-01	400.251	floating profiler
	2017-04-02	350.933	floating profiler
	2017-04-03	278.146	floating profiler
	2017-04-04	119.389	floating profiler
	2017-04-05	36.6561	floating profiler
	2017-04-06	74.8105	floating profiler
	2017-04-07	76.4294	floating profiler
	2017-04-08	72.7941	floating profiler
	2017-04-09	64.6289	floating profiler
	2017-04-10	41.9163	floating profiler
	2017-04-11	40.746	floating profiler
	2017-04-12	102.84	floating profiler
	2017-04-13	119.864	floating profiler
	2017-04-14	94.7431	floating profiler
	2017-04-15	97.2517	floating profiler
	2017-04-16	60.0183	floating profiler
	2017-04-17	45.8647	floating profiler
	2017-04-18	55.1025	floating profiler
	2017-04-19	51.9864	floating profiler
	2017-04-20	76.9678	floating profiler
	2017-04-21	52.3504	floating profiler
	2017-04-22	48.3393	floating profiler
	2017-04-23	13.4842	floating profiler
	2017-04-24	15.9926	floating profiler
	2017-04-25	24.5191	floating profiler
	2017-04-26	37.4066	floating profiler
	2017-04-27	46.8972	floating profiler
	2017-04-28	116.388	floating profiler
	2017-04-29	60.0057	floating profiler
	2017-04-30	54	floating profiler
	2017-05-01	54.3173	floating profiler
	2017-05-02	81.3145	floating profiler
	2017-05-03	89.1135	floating profiler
	2017-05-04	100.628	floating profiler
	2017-05-05	125.39	floating profiler
	2017-05-06	114.844	floating profiler
	2017-05-07	122.935	floating profiler
	2017-05-08	72.6206	floating profiler
	2017-05-10	80.7905	floating profiler
	2017-05-11	63.9374	floating profiler
	2017-05-12	66.933	floating profiler
	2017-05-13	62.961	floating profiler
	2017-05-14	75.0134	floating profiler
	2017-05-15	45.3928	floating profiler
	2017-05-16	68.9121	floating profiler
	2017-05-17	76.6906	floating profiler
	2017-05-18	35.82	floating profiler
	2017-05-19	26.8506	floating profiler
	2017-05-20	28.8497	floating profiler
	2017-05-25	512	floating profiler
	2017-05-30	65.951	floating profiler
	2017-06-04	14.1179	floating profiler
	2017-06-09	39.4325	floating profiler
	2017-06-14	43.8833	floating profiler
	2017-06-19	24.6565	floating profiler
	2017-06-24	36.5192	floating profiler
	2017-06-29	13.8387	floating profiler
	2017-07-04	22.3448	floating profiler
	2017-07-09	38.7721	floating profiler
	2017-07-14	23.3269	floating profiler
	2017-07-19	34.6154	floating profiler
	2017-07-24	15.3771	floating profiler
	2017-07-29	31.4387	floating profiler
	2017-08-03	21.246	floating profiler
	2017-08-08	14.1612	floating profiler
	2017-08-13	17.6013	floating profiler
	2017-08-18	14.275	floating profiler
	2017-08-23	20.8902	floating profiler
	2015-11-16	67.2417	floating profiler
	2015-11-17	52.3641	floating profiler
	2015-11-18	28.3321	floating profiler
	2015-11-19	55.2031	floating profiler
	2015-11-20	56.4691	floating profiler
	2015-11-21	72.0064	floating profiler
	2015-11-22	58.959	floating profiler
	2015-11-23	52.2597	floating profiler
	2015-11-24	60.8359	floating profiler
	2015-11-25	60.9281	floating profiler
	2015-11-26	39.5876	floating profiler
	2015-11-27	56.9625	floating profiler
	2015-11-27	69.1297	floating profiler
	2015-11-28	63.0937	floating profiler
	2015-11-28	72.1253	floating profiler
	2015-11-29	80.9786	floating profiler
	2015-11-29	79.1792	floating profiler
	2015-11-30	70.3042	floating profiler
	2015-12-01	85.8257	floating profiler
	2015-12-01	78.2336	floating profiler
	2015-12-02	84.553	floating profiler
	2015-12-03	28.4188	floating profiler
	2015-12-04	91.4285	floating profiler
	2015-12-04	86.4114	floating profiler
	2015-12-05	83.5464	floating profiler
	2015-12-06	97.6995	floating profiler
	2015-12-07	102.356	floating profiler
	2015-12-07	90.536	floating profiler
	2015-12-08	98.9075	floating profiler
	2015-12-09	110.255	floating profiler
	2015-12-09	112.123	floating profiler
	2015-12-10	110.399	floating profiler
	2015-12-11	107.001	floating profiler
	2015-12-11	103.789	floating profiler
	2015-12-12	98.7076	floating profiler
	2015-12-12	98.7302	floating profiler
	2015-12-13	61.1274	floating profiler
	2015-12-13	46.8002	floating profiler
	2015-12-14	55.676	floating profiler
	2015-12-15	63.8211	floating profiler
	2015-12-15	72.2225	floating profiler
	2015-12-16	75.4309	floating profiler
	2015-12-16	100.096	floating profiler
	2015-12-21	122.269	floating profiler
	2015-12-21	127.977	floating profiler
	2015-12-22	138.367	floating profiler
	2015-12-22	130.618	floating profiler
	2015-12-27	124.02	floating profiler
	2015-12-27	114.227	floating profiler
	2015-12-28	126.47	floating profiler
	2015-12-28	106.979	floating profiler
	2016-01-02	176.26	floating profiler
	2016-01-07	213.285	floating profiler
	2016-01-12	58	floating profiler
	2016-01-12	124.736	floating profiler
	2016-01-13	84.3298	floating profiler
	2016-01-13	74	floating profiler
	2016-01-13	108.241	floating profiler
	2016-01-18	142.087	floating profiler
	2016-01-23	178.189	floating profiler
	2016-01-28	162.515	floating profiler
	2016-01-28	168.245	floating profiler
	2016-01-29	128.902	floating profiler
	2016-01-29	120	floating profiler
	2016-01-29	134.075	floating profiler
	2016-01-30	117.394	floating profiler
	2016-02-04	39.9196	floating profiler
	2016-02-04	31.2243	floating profiler
	2016-02-05	39.712	floating profiler
	2016-02-05	51.9764	floating profiler
	2016-02-05	34.7234	floating profiler
	2016-02-10	33.0777	floating profiler
	2016-02-10	194.847	floating profiler
	2016-02-11	82.2119	floating profiler
	2016-02-11	107.146	floating profiler
	2016-02-11	130.968	floating profiler
	2016-02-16	221.279	floating profiler
	2016-02-16	198.194	floating profiler
	2016-02-17	200.501	floating profiler
	2016-02-17	218.72	floating profiler
	2016-02-17	218.452	floating profiler
	2016-02-22	160.688	floating profiler
	2016-02-22	154.578	floating profiler
	2016-02-23	183.653	floating profiler
	2016-02-23	157.16	floating profiler
	2016-02-23	158.281	floating profiler
	2016-02-28	66.351	floating profiler
	2016-02-28	86.9444	floating profiler
	2016-02-29	95.2835	floating profiler
	2016-02-29	70.4291	floating profiler
	2016-02-29	158.704	floating profiler
	2016-03-05	104	floating profiler
	2016-03-05	99.0949	floating profiler
	2016-03-06	98.6779	floating profiler
	2016-03-06	110.401	floating profiler
	2016-03-06	85.9268	floating profiler
	2016-03-11	120.621	floating profiler
	2016-03-11	153.867	floating profiler
	2016-03-12	147.876	floating profiler
	2016-03-12	152.944	floating profiler
	2016-03-12	137.491	floating profiler
	2016-03-17	84.8125	floating profiler
	2015-11-15	97.3941	floating profiler
	2015-11-16	112.413	floating profiler
	2015-11-17	98.9061	floating profiler
	2015-11-18	15.2192	floating profiler
	2015-11-19	81.9619	floating profiler
	2015-11-20	25.0217	floating profiler
	2015-11-22	58.3299	floating profiler
	2015-11-23	75.5223	floating profiler
	2015-11-24	36.5377	floating profiler
	2015-11-25	28.1565	floating profiler
	2015-11-26	38.6553	floating profiler
	2015-11-26	71.9451	floating profiler
	2015-11-27	88.3739	floating profiler
	2015-11-28	104.105	floating profiler
	2015-11-29	80.0617	floating profiler
	2015-11-29	17.9361	floating profiler
	2015-11-30	58.1333	floating profiler
	2015-11-30	18.3757	floating profiler
	2015-12-01	29.2242	floating profiler
	2015-12-01	36.6325	floating profiler
	2015-12-02	86.1609	floating profiler
	2015-12-02	82.7574	floating profiler
	2015-12-03	76.8218	floating profiler
	2015-12-03	144.663	floating profiler
	2015-12-04	142.549	floating profiler
	2015-12-04	126.547	floating profiler
	2015-12-05	140.214	floating profiler
	2015-12-05	144.508	floating profiler
	2015-12-06	129.219	floating profiler
	2015-12-06	172.349	floating profiler
	2015-12-07	83.7444	floating profiler
	2015-12-07	20.0353	floating profiler
	2015-12-08	127.866	floating profiler
	2015-12-08	135.803	floating profiler
	2015-12-09	114.41	floating profiler
	2015-12-10	115.557	floating profiler
	2015-12-11	122.024	floating profiler
	2015-12-12	112.712	floating profiler
	2015-12-12	99.1439	floating profiler
	2015-12-13	107.823	floating profiler
	2015-12-13	114.9	floating profiler
	2015-12-14	96.569	floating profiler
	2015-12-15	82.331	floating profiler
	2015-12-15	44	floating profiler
	2015-12-16	57.6012	floating profiler
	2015-12-16	50.5067	floating profiler
	2015-12-21	97.726	floating profiler
	2015-12-21	127.899	floating profiler
	2015-12-22	134.833	floating profiler
	2015-12-22	118.359	floating profiler
	2015-12-27	88.0252	floating profiler
	2015-12-27	59.9748	floating profiler
	2015-12-28	122.74	floating profiler
	2015-12-28	148.148	floating profiler
	2016-01-02	160.798	floating profiler
	2016-01-07	156.544	floating profiler
	2016-01-12	196.605	floating profiler
	2016-01-12	210.345	floating profiler
	2016-01-13	202.212	floating profiler
	2016-01-13	209.249	floating profiler
	2016-01-13	208.062	floating profiler
	2016-01-14	204.883	floating profiler
	2016-01-18	170.521	floating profiler
	2016-01-23	38.2133	floating profiler
	2016-01-23	42.6552	floating profiler
	2016-01-24	65.7673	floating profiler
	2016-01-24	101.227	floating profiler
	2016-01-24	60.2934	floating profiler
	2016-01-29	109.699	floating profiler
	2016-01-29	114.558	floating profiler
	2016-01-30	140.232	floating profiler
	2016-01-30	99.1051	floating profiler
	2016-01-30	150.179	floating profiler
	2016-01-31	104.813	floating profiler
	2016-02-05	72	floating profiler
	2016-02-05	119.735	floating profiler
	2016-02-06	240.644	floating profiler
	2016-02-06	222	floating profiler
	2016-02-07	138.617	floating profiler
	2016-02-07	154.928	floating profiler
	2016-02-07	159.149	floating profiler
	2016-02-08	149.629	floating profiler
	2016-02-12	36.1795	floating profiler
	2016-02-12	89.27	floating profiler
	2016-02-13	154	floating profiler
	2016-02-13	127.336	floating profiler
	2016-02-13	127.715	floating profiler
	2016-02-14	154.226	floating profiler
	2016-02-19	25.8702	floating profiler
	2016-02-19	36.5221	floating profiler
	2016-02-20	41.4747	floating profiler
	2016-02-20	41.7864	floating profiler
	2016-02-20	75.9808	floating profiler
	2016-02-25	30.4692	floating profiler
	2016-02-25	25.8521	floating profiler
	2016-02-26	13.1928	floating profiler
	2016-02-26	14.4995	floating profiler
	2016-02-26	111.877	floating profiler
	2016-03-02	44.4943	floating profiler
	2016-03-02	116.061	floating profiler
	2016-03-03	156.462	floating profiler
	2016-03-03	166.47	floating profiler
	2016-03-03	148.093	floating profiler
	2016-03-08	180.899	floating profiler
	2016-03-08	193.81	floating profiler
	2016-03-09	169.152	floating profiler
	2016-03-09	170.463	floating profiler
	2016-03-09	201.487	floating profiler
	2016-03-14	15.8774	floating profiler
	2016-03-14	16.6283	floating profiler
	2016-03-15	22.5548	floating profiler
	2016-03-15	122.015	floating profiler
	2016-03-15	143.35	floating profiler
	2016-03-20	86.1553	floating profiler
	2016-03-20	141.099	floating profiler
	2016-03-21	122.922	floating profiler
	2016-03-21	143.092	floating profiler
	2016-03-21	186.292	floating profiler
	2016-03-26	203.748	floating profiler
	2016-03-26	226.211	floating profiler
	2016-03-27	224.168	floating profiler
	2016-03-27	215.857	floating profiler
	2016-03-27	231.465	floating profiler
	2016-04-01	132.924	floating profiler
	2016-04-01	107.523	floating profiler
	2016-04-02	107.904	floating profiler
	2016-04-02	87.375	floating profiler
	2016-04-02	99.2882	floating profiler
	2016-04-07	186.471	floating profiler
	2016-04-07	190.128	floating profiler
	2016-04-08	230.71	floating profiler
	2016-04-08	154.106	floating profiler
	2016-04-09	202.466	floating profiler
	2016-04-13	80.8156	floating profiler
	2016-04-13	63.5361	floating profiler
	2016-04-14	86.8025	floating profiler
	2016-04-14	71.599	floating profiler
	2016-04-14	69.9831	floating profiler
	2016-04-19	61.0735	floating profiler
	2016-04-19	57.5549	floating profiler
	2016-04-20	63.0209	floating profiler
	2016-04-20	58.8895	floating profiler
	2016-04-20	58.3403	floating profiler
	2016-04-25	17.0636	floating profiler
	2016-04-25	24.6726	floating profiler
	2016-04-26	28.8834	floating profiler
	2016-04-26	26.5487	floating profiler
	2016-04-26	31.8328	floating profiler
	2016-05-01	52.6706	floating profiler
	2016-05-01	33.037	floating profiler
	2016-05-02	36.7208	floating profiler
	2016-05-02	47.7625	floating profiler
	2016-05-02	52.7666	floating profiler
	2016-05-07	17.0391	floating profiler
	2016-05-07	24.5145	floating profiler
	2016-05-08	24.9775	floating profiler
	2016-05-08	22.2913	floating profiler
	2016-05-08	25.9531	floating profiler
	2016-05-13	14.077	floating profiler
	2016-05-13	20.8072	floating profiler
	2016-05-14	29.6554	floating profiler
	2016-05-14	25.274	floating profiler
	2016-05-14	35.7033	floating profiler
	2016-05-19	11.5623	floating profiler
	2016-05-19	14.0582	floating profiler
	2016-05-20	18.1088	floating profiler
	2016-05-20	24.6764	floating profiler
	2016-05-20	16.9912	floating profiler
	2016-05-25	29.4388	floating profiler
	2016-05-25	23.1332	floating profiler
	2016-05-26	16.401	floating profiler
	2016-05-26	14.5417	floating profiler
	2016-05-26	15.0749	floating profiler
	2016-05-31	16.1109	floating profiler
	2016-05-31	17.4962	floating profiler
	2016-06-01	12.1489	floating profiler
	2016-06-01	20.2548	floating profiler
	2016-06-01	11.3024	floating profiler
	2016-06-06	10.816	floating profiler
	2016-06-06	12.8288	floating profiler
	2016-06-07	12.9071	floating profiler
	2016-06-07	10.7904	floating profiler
	2016-06-07	10.496	floating profiler
	2016-06-12	12.9962	floating profiler
	2016-06-12	14.0933	floating profiler
	2016-06-13	12.5867	floating profiler
	2016-06-13	26.9789	floating profiler
	2016-06-13	27.6216	floating profiler
	2016-06-18	25.5526	floating profiler
	2016-06-18	13.908	floating profiler
	2016-06-19	18.0634	floating profiler
	2016-06-19	11.8593	floating profiler
	2016-06-19	29.6393	floating profiler
	2016-06-24	22.3806	floating profiler
	2016-06-24	16.2057	floating profiler
	2016-06-25	21.2863	floating profiler
	2016-06-25	31.4215	floating profiler
	2016-06-25	18.925	floating profiler
	2016-06-30	22.3348	floating profiler
	2016-06-30	28.4104	floating profiler
	2016-07-01	11.3427	floating profiler
	2016-07-01	10.8153	floating profiler
	2016-07-01	10.7223	floating profiler
	2016-07-06	13.7547	floating profiler
	2016-07-06	12.4394	floating profiler
	2016-07-07	16.9161	floating profiler
	2016-07-07	20.2186	floating profiler
	2016-07-07	18.4487	floating profiler
	2016-07-12	21.8582	floating profiler
	2016-07-12	24.983	floating profiler
	2016-07-13	28.413	floating profiler
	2016-07-13	26.2963	floating profiler
	2016-07-13	19.8691	floating profiler
	2016-07-18	36.1418	floating profiler
	2016-07-18	21.8542	floating profiler
	2016-07-19	18.7521	floating profiler
	2016-07-19	14.6294	floating profiler
	2016-07-19	16.1733	floating profiler
	2016-07-24	18.9035	floating profiler
	2016-07-24	16.2342	floating profiler
	2016-07-25	12.5022	floating profiler
	2016-07-25	10.4125	floating profiler
	2016-07-25	14.6304	floating profiler
	2016-07-30	10.5846	floating profiler
	2016-07-30	14.4411	floating profiler
	2016-07-31	12.3628	floating profiler
	2016-07-31	14.0523	floating profiler
	2016-07-31	12.8179	floating profiler
	2016-08-05	18.4141	floating profiler
	2016-08-10	14.7738	floating profiler
	2016-08-15	31.8765	floating profiler
	2016-08-20	12.9627	floating profiler
	2016-08-25	18.6222	floating profiler
	2016-08-30	28.2325	floating profiler
	2016-09-04	16.7849	floating profiler
	2016-09-09	25.623	floating profiler
	2016-09-14	47.1499	floating profiler
	2016-09-19	25.4956	floating profiler
	2016-09-24	26.7074	floating profiler
	2016-09-29	28.2657	floating profiler
	2016-10-04	41.1226	floating profiler
	2016-10-09	49.0114	floating profiler
	2016-10-14	33.2033	floating profiler
	2016-10-19	76.1569	floating profiler
	2016-10-24	52.8678	floating profiler
	2016-10-29	75.9398	floating profiler
	2016-11-03	29.8899	floating profiler
	2016-11-08	70.4561	floating profiler
	2016-11-13	52.3451	floating profiler
	2016-11-18	76.3491	floating profiler
	2016-11-23	69.3483	floating profiler
	2016-11-28	80.0076	floating profiler
	2016-12-03	84.7041	floating profiler
	2016-12-08	86.0468	floating profiler
	2016-12-13	68.0528	floating profiler
	2016-12-18	123.901	floating profiler
	2016-12-23	142.628	floating profiler
	2016-12-28	154.108	floating profiler
	2017-01-02	139.975	floating profiler
	2017-01-07	91.5083	floating profiler
	2017-01-12	99.5443	floating profiler
	2017-01-17	117.45	floating profiler
	2017-01-22	71.579	floating profiler
	2017-01-27	44.8584	floating profiler
	2017-02-01	96.1334	floating profiler
	2017-02-06	171.619	floating profiler
	2017-02-11	154.683	floating profiler
	2017-02-16	265.887	floating profiler
	2017-02-21	96.2866	floating profiler
	2017-02-26	237.762	floating profiler
	2017-03-03	186.251	floating profiler
	2017-03-08	491.967	floating profiler
	2016-05-29	27.7385	floating profiler
	2016-05-30	44.209	floating profiler
	2016-05-31	85.5227	floating profiler
	2016-06-01	100.949	floating profiler
	2016-06-02	95.5953	floating profiler
	2016-06-03	118.386	floating profiler
	2016-06-04	116.855	floating profiler
	2016-06-05	96.2281	floating profiler
	2016-06-06	115.039	floating profiler
	2016-06-07	49.2932	floating profiler
	2016-06-08	73.7214	floating profiler
	2016-06-09	87.4262	floating profiler
	2016-06-10	73.7603	floating profiler
	2016-06-11	96	floating profiler
	2016-06-12	66.9893	floating profiler
	2016-06-15	10.5746	floating profiler
	2016-06-18	18.1815	floating profiler
	2016-06-21	17.1423	floating profiler
	2016-06-24	20.7786	floating profiler
	2016-06-27	11.7781	floating profiler
	2016-06-30	10.6074	floating profiler
	2016-07-03	10.1943	floating profiler
	2016-05-18	62.2052	floating profiler
	2016-05-19	67.1225	floating profiler
	2016-05-20	83.9044	floating profiler
	2016-05-21	72.2168	floating profiler
	2016-05-24	19.2577	floating profiler
	2016-05-25	30.5658	floating profiler
	2016-05-26	34.7819	floating profiler
	2016-05-27	57.2887	floating profiler
	2016-06-08	38.0812	floating profiler
	2016-06-11	26.1556	floating profiler
	2016-06-14	42.5279	floating profiler
	2016-06-17	11.5828	floating profiler
	2016-06-20	23.1128	floating profiler
	2016-06-23	15.4327	floating profiler
	2016-06-26	22.3997	floating profiler
	2016-06-29	20.1796	floating profiler
	2016-07-02	14.8483	floating profiler
	2016-07-05	32.1003	floating profiler
	2016-07-08	36.2694	floating profiler
	2016-07-11	23.4209	floating profiler
	2016-07-26	20.2165	floating profiler
	2016-07-29	12.2094	floating profiler
	2018-06-23	39.2233	floating profiler
	2018-06-28	23.4064	floating profiler
	2018-07-13	33.1297	floating profiler
	2018-07-28	41.6819	floating profiler
	2018-08-02	43.2918	floating profiler
	2018-08-17	43.2294	floating profiler
	2018-08-22	46.6541	floating profiler
	2017-09-17	20.9999	floating profiler
	2017-09-17	30.4135	floating profiler
	2017-09-17	22.0221	floating profiler
	2017-09-17	20.8156	floating profiler
	2017-09-18	27.704	floating profiler
	2017-09-18	30.8565	floating profiler
	2017-09-18	22.7506	floating profiler
	2017-09-19	33.1052	floating profiler
	2017-09-19	32.943	floating profiler
	2017-09-19	36.8623	floating profiler
	2017-09-24	42.6913	floating profiler
	2017-09-29	34.8094	floating profiler
	2017-10-04	14.0635	floating profiler
	2017-10-09	43.4728	floating profiler
	2017-10-14	59.5161	floating profiler
	2017-10-19	59.5011	floating profiler
	2017-10-24	62.3264	floating profiler
	2017-10-29	61.074	floating profiler
	2017-11-03	57.3376	floating profiler
	2017-11-08	63.6794	floating profiler
	2017-11-13	76.5254	floating profiler
	2017-11-18	15.4741	floating profiler
	2017-11-23	54.6274	floating profiler
	2017-11-28	32.8498	floating profiler
	2017-12-03	20.6702	floating profiler
	2017-12-08	56.9074	floating profiler
	2017-12-13	88.6368	floating profiler
	2017-12-18	38.7942	floating profiler
	2017-12-23	65.9989	floating profiler
	2017-09-06	14.5321	floating profiler
	2017-09-06	16.128	floating profiler
	2017-09-06	11.4257	floating profiler
	2017-09-07	10.714	floating profiler
	2017-09-07	20.676	floating profiler
	2017-09-07	11.4345	floating profiler
	2017-09-08	12.8633	floating profiler
	2017-09-08	17.2318	floating profiler
	2017-09-08	12.518	floating profiler
	2017-09-08	12.9522	floating profiler
	2017-09-10	11.7406	floating profiler
	2017-09-11	12.887	floating profiler
	2017-09-12	10.4278	floating profiler
	2017-09-13	17.0972	floating profiler
	2017-09-14	20.6536	floating profiler
	2017-09-15	20.2837	floating profiler
	2017-09-16	22.5966	floating profiler
	2017-09-17	14.4104	floating profiler
	2017-09-18	18.3603	floating profiler
	2017-09-19	28.8396	floating profiler
	2017-09-20	26.0329	floating profiler
	2017-09-21	29.012	floating profiler
	2017-09-22	29.0773	floating profiler
	2017-09-23	39.1542	floating profiler
	2017-09-25	14.7443	floating profiler
	2017-09-27	33.7135	floating profiler
	2017-09-29	42.3016	floating profiler
	2017-10-01	32.3708	floating profiler
	2017-10-03	26.8333	floating profiler
	2017-10-05	34.8475	floating profiler
	2017-10-07	14.0549	floating profiler
	2017-10-09	39.763	floating profiler
	2017-10-11	15.8851	floating profiler
	2017-10-13	28.7457	floating profiler
	2017-10-15	38.3353	floating profiler
	2017-10-17	38.2921	floating profiler
	2017-10-19	31.8493	floating profiler
	2017-10-21	39.1757	floating profiler
	2017-10-23	36.7833	floating profiler
	2017-10-25	47.174	floating profiler
	2017-10-27	42.261	floating profiler
	2017-10-29	46.9006	floating profiler
	2017-10-31	34.3649	floating profiler
	2017-11-02	29.7943	floating profiler
	2017-11-04	12.8617	floating profiler
	2017-11-06	40.5703	floating profiler
	2017-11-08	17.4486	floating profiler
	2017-11-10	12.8948	floating profiler
	2017-11-12	17.0822	floating profiler
	2017-11-14	49.4926	floating profiler
	2017-11-16	60.9787	floating profiler
	2017-11-18	40	floating profiler
	2017-11-20	57.8308	floating profiler
	2017-11-22	118.507	floating profiler
	2017-11-24	28.1166	floating profiler
	2017-11-26	60.799	floating profiler
	2017-11-28	38.2498	floating profiler
	2017-11-30	18.191	floating profiler
	2017-12-02	26.0786	floating profiler
	2017-12-04	11.3877	floating profiler
	2017-12-06	21.0147	floating profiler
	2017-12-08	20.8984	floating profiler
	2017-12-10	81.9288	floating profiler
	2017-12-12	69.8205	floating profiler
	2017-12-14	37.4947	floating profiler
	2017-12-16	28.9665	floating profiler
	2017-12-18	74.1732	floating profiler
	2017-12-20	205.885	floating profiler
	2017-12-22	153.889	floating profiler
	2017-12-24	100.191	floating profiler
	2017-12-26	73.9634	floating profiler
	2017-12-28	44	floating profiler
	2017-12-30	87.181	floating profiler
	2018-01-01	159.224	floating profiler
	2018-01-03	24	floating profiler
	2018-01-05	143.204	floating profiler
	2018-01-07	164.131	floating profiler
	2018-01-09	169.178	floating profiler
	2018-01-11	236.353	floating profiler
	2018-01-13	231.721	floating profiler
	2018-01-15	232.241	floating profiler
	2018-01-17	222.09	floating profiler
	2018-01-19	238.24	floating profiler
	2018-01-21	257.494	floating profiler
	2018-01-23	230.467	floating profiler
	2018-01-25	132.108	floating profiler
	2018-01-27	102.799	floating profiler
	2018-01-29	102.435	floating profiler
	2018-01-31	35.4266	floating profiler
	2018-02-02	74.3282	floating profiler
	2018-02-04	52.3685	floating profiler
	2018-02-06	85.5857	floating profiler
	2018-02-08	88.4261	floating profiler
	2018-02-10	97.3024	floating profiler
	2018-02-12	29.0389	floating profiler
	2018-02-14	40.1327	floating profiler
	2018-02-16	87.7899	floating profiler
	2018-02-18	89.3924	floating profiler
	2018-02-20	110.849	floating profiler
	2018-02-22	476.074	floating profiler
	2018-02-24	257.475	floating profiler
	2018-02-26	220.133	floating profiler
	2018-02-28	98.2996	floating profiler
	2018-03-02	162.557	floating profiler
	2018-03-04	68.8002	floating profiler
	2018-03-06	198.001	floating profiler
	2018-03-08	238.463	floating profiler
	2018-03-10	210.469	floating profiler
	2018-03-12	153.922	floating profiler
	2018-03-14	245.768	floating profiler
	2018-03-16	225.73	floating profiler
	2018-03-18	263.947	floating profiler
	2018-03-20	256.323	floating profiler
	2018-03-22	238.603	floating profiler
	2018-03-22	234.783	floating profiler
	2018-03-23	295.538	floating profiler
	2018-03-23	113.733	floating profiler
	2018-03-24	184.556	floating profiler
	2018-03-24	64.7155	floating profiler
	2018-03-25	64.8401	floating profiler
	2018-03-25	81.6133	floating profiler
	2018-03-26	56.3394	floating profiler
	2018-03-26	47.5311	floating profiler
	2018-03-27	67.5435	floating profiler
	2018-03-28	64.7402	floating profiler
	2018-03-28	52	floating profiler
	2018-03-29	17.3511	floating profiler
	2018-03-29	18.1106	floating profiler
	2018-03-30	39.5422	floating profiler
	2018-03-31	77.9448	floating profiler
	2018-04-01	73.7747	floating profiler
	2018-04-02	81.4408	floating profiler
	2018-04-02	96.1784	floating profiler
	2018-04-03	23.6471	floating profiler
	2018-04-03	46	floating profiler
	2018-04-04	98.8662	floating profiler
	2018-04-04	93.9937	floating profiler
	2018-04-05	167.271	floating profiler
	2018-04-05	143.605	floating profiler
	2018-04-06	166	floating profiler
	2018-04-07	119.937	floating profiler
	2018-04-08	198.447	floating profiler
	2018-04-09	110	floating profiler
	2018-04-10	53.7946	floating profiler
	2018-04-11	59.5141	floating profiler
	2018-04-12	107.278	floating profiler
	2018-04-13	76.7908	floating profiler
	2018-04-14	93.6665	floating profiler
	2018-04-15	108.979	floating profiler
	2018-04-16	189.033	floating profiler
	2018-04-18	310.166	floating profiler
	2018-04-20	212.199	floating profiler
	2018-04-24	28.2652	floating profiler
	2018-04-26	44.5682	floating profiler
	2018-04-28	38.6654	floating profiler
	2018-04-30	12.3122	floating profiler
	2018-05-02	13.8186	floating profiler
	2018-05-04	27.6732	floating profiler
	2018-05-06	16.8705	floating profiler
	2018-05-08	16.0129	floating profiler
	2018-05-10	11.3635	floating profiler
	2018-05-12	17.9824	floating profiler
	2018-05-14	18.8687	floating profiler
	2018-05-16	18.3335	floating profiler
	2018-05-18	11.7673	floating profiler
	2018-05-20	16.8597	floating profiler
	2018-05-22	24.6069	floating profiler
	2018-05-24	30.1625	floating profiler
	2018-05-26	14.6889	floating profiler
	2018-05-28	22.1463	floating profiler
	2018-05-30	42.3068	floating profiler
	2018-06-01	43.374	floating profiler
	2018-06-03	35.4356	floating profiler
	2018-06-05	38.75	floating profiler
	2018-06-07	19.7796	floating profiler
	2018-06-09	12.2232	floating profiler
	2018-06-11	11.5215	floating profiler
	2018-06-13	12.0541	floating profiler
	2018-06-15	22.4236	floating profiler
	2018-09-15	14.1394	floating profiler
	2018-09-17	13.1097	floating profiler
	2018-09-19	18.5035	floating profiler
	2018-09-21	41.9499	floating profiler
	2018-09-23	40.4731	floating profiler
	2018-09-25	28.5812	floating profiler
	2018-09-27	40.8731	floating profiler
	2018-09-29	39.8829	floating profiler
	2018-10-01	58.6077	floating profiler
	2018-10-03	56.489	floating profiler
	2018-10-05	56.8692	floating profiler
	2018-10-07	42.3955	floating profiler
	2017-09-05	30.254	floating profiler
	2017-09-05	30.5271	floating profiler
	2017-09-05	15.8	floating profiler
	2017-09-06	34.162	floating profiler
	2017-09-06	34.6006	floating profiler
	2017-09-06	20.8812	floating profiler
	2017-09-06	21.9019	floating profiler
	2017-09-07	30.188	floating profiler
	2017-09-08	22.6075	floating profiler
	2017-09-09	21.7445	floating profiler
	2017-09-10	12.6531	floating profiler
	2017-09-11	21.3866	floating profiler
	2017-09-12	16.2584	floating profiler
	2017-09-13	18.7495	floating profiler
	2017-09-14	27.1131	floating profiler
	2017-09-15	27.3101	floating profiler
	2017-09-16	20.8319	floating profiler
	2017-09-17	12.6852	floating profiler
	2017-09-18	13.9162	floating profiler
	2017-09-19	26.247	floating profiler
	2017-09-20	36.0683	floating profiler
	2017-09-22	30.7216	floating profiler
	2017-09-24	19.78	floating profiler
	2017-09-26	15.4194	floating profiler
	2017-09-28	25.9984	floating profiler
	2017-09-30	32.5092	floating profiler
	2017-10-02	26.1476	floating profiler
	2017-10-04	34.2122	floating profiler
	2017-10-06	70.2706	floating profiler
	2017-10-08	63.0802	floating profiler
	2017-10-10	55.3155	floating profiler
	2017-10-12	52.3227	floating profiler
	2017-10-14	62.1859	floating profiler
	2017-10-16	74.3939	floating profiler
	2017-10-18	81.0991	floating profiler
	2017-10-20	86.1346	floating profiler
	2017-10-22	73.3853	floating profiler
	2017-10-24	54.446	floating profiler
	2017-10-26	32.6587	floating profiler
	2017-10-28	59.0598	floating profiler
	2017-10-30	111.192	floating profiler
	2017-11-01	94.1681	floating profiler
	2017-11-03	66.4916	floating profiler
	2017-11-05	69.2524	floating profiler
	2017-11-07	15.3108	floating profiler
	2017-11-09	28.8768	floating profiler
	2017-11-11	29.8772	floating profiler
	2017-11-13	35.5531	floating profiler
	2017-11-15	28.7623	floating profiler
	2017-11-17	51.5794	floating profiler
	2017-11-19	96.1707	floating profiler
	2017-11-21	25.5686	floating profiler
	2017-11-23	125.438	floating profiler
	2017-11-25	63.0073	floating profiler
	2017-11-27	74.9175	floating profiler
	2017-11-29	51.7043	floating profiler
	2017-12-01	45.8065	floating profiler
	2017-12-03	19.6705	floating profiler
	2017-12-05	50.9087	floating profiler
	2017-12-07	62.8483	floating profiler
	2017-12-09	67.0344	floating profiler
	2017-12-11	71.7415	floating profiler
	2017-12-13	14.2064	floating profiler
	2017-12-15	41.3725	floating profiler
	2017-12-17	28	floating profiler
	2017-12-19	78.6499	floating profiler
	2017-12-21	88.0907	floating profiler
	2017-12-23	197.761	floating profiler
	2017-12-25	53.2559	floating profiler
	2017-12-27	61.2674	floating profiler
	2017-12-29	138.024	floating profiler
	2017-12-31	142.788	floating profiler
	2018-01-02	165.639	floating profiler
	2018-01-04	178.179	floating profiler
	2018-01-06	147.738	floating profiler
	2018-01-08	209.013	floating profiler
	2018-01-10	151.783	floating profiler
	2018-01-12	238.029	floating profiler
	2018-01-14	152.943	floating profiler
	2018-01-16	187.825	floating profiler
	2018-01-18	25.6274	floating profiler
	2018-01-20	279.72	floating profiler
	2018-01-22	234.223	floating profiler
	2018-01-24	42.7778	floating profiler
	2018-01-26	160.669	floating profiler
	2018-01-28	143.729	floating profiler
	2018-01-30	145.09	floating profiler
	2018-02-01	154.199	floating profiler
	2018-02-03	130	floating profiler
	2018-02-05	162.511	floating profiler
	2018-02-07	200.872	floating profiler
	2018-02-09	186.466	floating profiler
	2018-02-11	179.963	floating profiler
	2018-02-13	165.209	floating profiler
	2018-02-15	231.42	floating profiler
	2018-02-17	256.607	floating profiler
	2018-02-19	280.803	floating profiler
	2018-02-21	309.247	floating profiler
	2018-02-23	341.635	floating profiler
	2018-02-25	346.056	floating profiler
	2018-02-27	426.988	floating profiler
	2018-03-01	374.274	floating profiler
	2018-03-03	340.408	floating profiler
	2018-03-05	408	floating profiler
	2018-03-07	204.404	floating profiler
	2018-03-09	311.897	floating profiler
	2018-03-11	313.017	floating profiler
	2018-03-13	323.934	floating profiler
	2018-03-15	442.349	floating profiler
	2018-03-17	156	floating profiler
	2018-03-19	255.663	floating profiler
	2018-03-21	134.831	floating profiler
	2018-03-23	63.2139	floating profiler
	2018-03-23	62.9568	floating profiler
	2018-03-24	84.7581	floating profiler
	2018-03-24	53.1994	floating profiler
	2018-03-25	97.9	floating profiler
	2018-03-25	97.1742	floating profiler
	2018-03-26	103.605	floating profiler
	2018-03-26	48.1451	floating profiler
	2018-03-27	96.688	floating profiler
	2018-03-27	91.1304	floating profiler
	2018-03-28	62.0515	floating profiler
	2018-03-29	66.1274	floating profiler
	2018-03-29	56.5443	floating profiler
	2018-03-30	54.2728	floating profiler
	2018-03-31	112.462	floating profiler
	2018-04-01	84.5888	floating profiler
	2018-04-02	118.159	floating profiler
	2018-04-03	144.224	floating profiler
	2018-04-04	44.8314	floating profiler
	2018-04-05	93.826	floating profiler
	2018-04-06	128.871	floating profiler
	2018-04-07	89.5687	floating profiler
	2018-04-08	112.693	floating profiler
	2018-04-09	37.3299	floating profiler
	2018-04-10	113.442	floating profiler
	2018-04-11	34.3121	floating profiler
	2018-04-12	27.7158	floating profiler
	2018-04-13	84.0803	floating profiler
	2018-04-14	128.472	floating profiler
	2018-04-15	119.385	floating profiler
	2018-04-16	231.203	floating profiler
	2018-04-18	261.927	floating profiler
	2018-04-20	408.1	floating profiler
	2018-04-22	374	floating profiler
	2018-04-24	420.217	floating profiler
	2018-04-26	426.239	floating profiler
	2018-04-28	64.0195	floating profiler
	2018-04-30	17.4282	floating profiler
	2018-05-02	27.4501	floating profiler
	2018-05-04	32.6091	floating profiler
	2018-05-06	18.4926	floating profiler
	2018-05-08	22.5454	floating profiler
	2018-05-10	22.484	floating profiler
	2018-05-12	30.566	floating profiler
	2018-05-14	23.9335	floating profiler
	2018-05-16	32.8432	floating profiler
	2018-05-18	11.4418	floating profiler
	2018-05-20	29.7284	floating profiler
	2018-05-22	45.45	floating profiler
	2018-05-24	48.2406	floating profiler
	2018-05-26	44.3022	floating profiler
	2018-05-28	69.8631	floating profiler
	2018-05-30	80.9227	floating profiler
	2018-06-01	81.3955	floating profiler
	2018-06-03	104.248	floating profiler
	2018-06-05	117.516	floating profiler
	2018-06-07	89.8948	floating profiler
	2018-06-09	18.4465	floating profiler
	2018-06-11	35.8541	floating profiler
	2018-06-13	43.3185	floating profiler
	2018-06-15	17.889	floating profiler
	2018-06-17	46.9542	floating profiler
	2018-06-19	16.5849	floating profiler
	2018-06-21	22.6158	floating profiler
	2018-06-23	10.8702	floating profiler
	2018-06-25	14.0779	floating profiler
	2018-06-27	10.5909	floating profiler
	2018-06-29	12.3907	floating profiler
	2018-07-01	10.7376	floating profiler
	2018-07-03	10.4177	floating profiler
	2018-07-05	20.6013	floating profiler
	2018-07-07	12.7219	floating profiler
	2018-07-09	20.0042	floating profiler
	2018-07-11	11.4126	floating profiler
	2018-07-13	10.3975	floating profiler
	2018-07-15	16.0918	floating profiler
	2018-07-17	10.7153	floating profiler
	2018-07-19	10.2968	floating profiler
	2018-07-21	10.0925	floating profiler
	2018-07-23	11.1515	floating profiler
	2018-07-25	14.4822	floating profiler
	2018-07-27	22.0183	floating profiler
	2018-07-29	18.2402	floating profiler
	2018-07-31	12.8321	floating profiler
	2018-08-02	11.5584	floating profiler
	2018-08-04	11.1381	floating profiler
	2018-08-06	11.5215	floating profiler
	2018-08-08	11.1097	floating profiler
	2018-08-10	17.85	floating profiler
	2018-08-12	12.9471	floating profiler
	2018-08-14	11.1905	floating profiler
	2018-08-16	11.9905	floating profiler
	2018-08-18	10.6713	floating profiler
	2018-08-20	12.9336	floating profiler
	2018-08-22	19.9485	floating profiler
	2018-08-24	22.5466	floating profiler
	2018-08-26	11.6231	floating profiler
	2018-08-28	12.7952	floating profiler
	2018-08-30	20.9798	floating profiler
	2018-09-01	22.964	floating profiler
	2018-09-03	26.8805	floating profiler
	2018-09-05	23.7598	floating profiler
	2018-09-07	30.178	floating profiler
	2018-09-09	22.429	floating profiler
	2018-09-11	28.4773	floating profiler
	2018-09-13	30.669	floating profiler
	2018-09-15	36.505	floating profiler
	2018-09-17	21.4158	floating profiler
	2018-09-19	27.9801	floating profiler
	2018-09-21	36.639	floating profiler
	2018-09-23	42.2239	floating profiler
	2018-09-25	54.4336	floating profiler
	2018-09-27	58	floating profiler
	2018-09-29	33.3207	floating profiler
	2018-10-01	25.5451	floating profiler
	2018-10-03	13.3205	floating profiler
	2018-10-05	17.7463	floating profiler
	2018-10-07	58.1043	floating profiler
	2018-10-09	49.5567	floating profiler
	2018-10-11	80.1211	floating profiler
	2018-10-13	37.543	floating profiler
	2018-10-15	60.7886	floating profiler
	2018-10-17	78.8535	floating profiler
	2018-10-19	62.7069	floating profiler
	2018-10-21	26.5807	floating profiler
	2018-10-23	15.4845	floating profiler
	2018-10-25	11.2368	floating profiler
	2018-10-27	17.4582	floating profiler
	2018-10-29	25.4508	floating profiler
	2018-10-31	30.1019	floating profiler
	2018-11-02	66.05	floating profiler
	2018-11-04	25.4586	floating profiler
	2018-11-06	86.6034	floating profiler
	2018-11-08	79.6259	floating profiler
	2018-11-10	85.7335	floating profiler
	2018-11-12	14.5191	floating profiler
	2018-11-14	90.8113	floating profiler
	2018-11-16	118.026	floating profiler
	2018-11-18	39.8674	floating profiler
	2018-11-20	142.277	floating profiler
	2018-11-22	113.544	floating profiler
	2018-11-24	27.8541	floating profiler
	2018-11-26	126.727	floating profiler
	2018-11-28	140.268	floating profiler
	2018-11-30	125.633	floating profiler
	2018-12-02	127.15	floating profiler
	2017-09-14	30.3092	floating profiler
	2017-09-14	34.2911	floating profiler
	2017-09-14	23.3318	floating profiler
	2017-09-14	28.6613	floating profiler
	2017-09-15	22.9503	floating profiler
	2017-09-15	25.7094	floating profiler
	2017-09-15	27.9776	floating profiler
	2017-09-16	36.0795	floating profiler
	2017-09-16	32.9211	floating profiler
	2017-09-16	36.4206	floating profiler
	2017-09-16	34.4536	floating profiler
	2017-09-17	32.1115	floating profiler
	2017-09-17	28.5252	floating profiler
	2017-09-17	34.3602	floating profiler
	2017-09-18	40.8992	floating profiler
	2017-09-18	36.9972	floating profiler
	2017-09-18	34.5699	floating profiler
	2017-09-18	29.1463	floating profiler
	2017-09-19	31.0442	floating profiler
	2017-09-19	33.9646	floating profiler
	2017-09-19	39.6193	floating profiler
	2017-09-21	18.7522	floating profiler
	2017-09-23	45.1615	floating profiler
	2017-09-25	53.9912	floating profiler
	2017-09-27	49.8491	floating profiler
	2017-09-29	37.3889	floating profiler
	2017-10-01	53.4903	floating profiler
	2017-10-03	48.6119	floating profiler
	2017-10-05	14.2861	floating profiler
	2017-10-07	19.5845	floating profiler
	2017-10-09	34.8548	floating profiler
	2017-10-11	38.1159	floating profiler
	2017-10-13	65.7432	floating profiler
	2017-10-15	71.9107	floating profiler
	2017-10-17	40.1579	floating profiler
	2017-10-19	59.9442	floating profiler
	2017-10-21	59.3622	floating profiler
	2017-10-23	59.9522	floating profiler
	2017-10-25	70.5457	floating profiler
	2017-10-27	62.2908	floating profiler
	2017-10-29	54.7551	floating profiler
	2017-10-31	51.6307	floating profiler
	2017-11-02	37.7112	floating profiler
	2017-11-04	57.9259	floating profiler
	2017-11-06	72.3897	floating profiler
	2017-11-08	82.0219	floating profiler
	2017-11-10	73.3759	floating profiler
	2017-11-12	41.0225	floating profiler
	2017-11-14	88.1172	floating profiler
	2017-11-16	72.6782	floating profiler
	2017-11-18	13.9359	floating profiler
	2017-11-20	58.5856	floating profiler
	2017-11-22	46.2544	floating profiler
	2017-11-24	44.8128	floating profiler
	2017-11-26	68.5486	floating profiler
	2017-11-28	22.2268	floating profiler
	2017-11-30	19.1477	floating profiler
	2017-12-02	26.1324	floating profiler
	2017-12-04	20.6628	floating profiler
	2017-12-06	44.7476	floating profiler
	2017-12-08	62.6161	floating profiler
	2017-12-10	62.4685	floating profiler
	2017-12-12	66.5492	floating profiler
	2017-12-14	57.0634	floating profiler
	2017-12-16	59.7899	floating profiler
	2017-12-18	76.2599	floating profiler
	2017-12-20	94.832	floating profiler
	2017-12-22	92.2057	floating profiler
	2017-12-24	89.5821	floating profiler
	2017-12-26	84.1872	floating profiler
	2017-12-28	86.59	floating profiler
	2017-12-30	83.4458	floating profiler
	2018-01-01	84.6609	floating profiler
	2018-01-03	63.9223	floating profiler
	2018-01-05	96.1487	floating profiler
	2018-01-07	118.016	floating profiler
	2018-01-09	93.0907	floating profiler
	2018-01-13	118.175	floating profiler
	2018-01-15	91.0994	floating profiler
	2018-01-17	96.2322	floating profiler
	2018-01-19	66.4806	floating profiler
	2018-01-21	101.252	floating profiler
	2018-01-23	98.3409	floating profiler
	2018-01-25	101.826	floating profiler
	2018-01-27	123.986	floating profiler
	2018-01-29	115.69	floating profiler
	2018-01-31	124.553	floating profiler
	2018-02-02	104.925	floating profiler
	2018-02-04	115.35	floating profiler
	2018-02-06	110.765	floating profiler
	2018-02-08	132.397	floating profiler
	2018-02-10	156.23	floating profiler
	2018-02-12	168.854	floating profiler
	2018-02-14	192.767	floating profiler
	2018-02-16	178.214	floating profiler
	2018-02-18	178.418	floating profiler
	2018-02-20	152.619	floating profiler
	2018-02-22	158.947	floating profiler
	2018-02-24	188.036	floating profiler
	2018-02-26	169.33	floating profiler
	2018-02-28	194.482	floating profiler
	2018-03-02	50.2258	floating profiler
	2018-03-04	52.9103	floating profiler
	2018-03-06	85.4664	floating profiler
	2018-03-08	96.5386	floating profiler
	2018-03-10	48.7936	floating profiler
	2018-03-12	94	floating profiler
	2018-03-14	99.5852	floating profiler
	2018-03-16	91.9568	floating profiler
	2018-03-18	44.7501	floating profiler
	2018-03-20	79.089	floating profiler
	2018-03-22	97.8386	floating profiler
	2018-03-24	62.4077	floating profiler
	2018-03-26	67.9728	floating profiler
	2018-03-28	91.996	floating profiler
	2018-03-30	93.8929	floating profiler
	2018-04-01	97.9689	floating profiler
	2018-04-03	121.768	floating profiler
	2018-04-05	45.6792	floating profiler
	2018-04-07	44.101	floating profiler
	2018-04-09	93.2861	floating profiler
	2018-04-11	60.8858	floating profiler
	2018-04-13	60.7641	floating profiler
	2018-04-15	76.1996	floating profiler
	2018-04-17	135.156	floating profiler
	2018-04-19	134.69	floating profiler
	2018-04-21	100.983	floating profiler
	2018-04-23	96.6134	floating profiler
	2018-04-25	93.5524	floating profiler
	2018-04-27	108.98	floating profiler
	2018-04-29	66.2972	floating profiler
	2018-05-01	53.2948	floating profiler
	2018-05-03	75.0109	floating profiler
	2018-05-05	84.2856	floating profiler
	2018-05-07	87.7272	floating profiler
	2018-05-09	144.502	floating profiler
	2018-05-11	167.151	floating profiler
	2018-05-13	128.189	floating profiler
	2018-05-15	117.248	floating profiler
	2018-05-17	91.3591	floating profiler
	2018-05-19	95.2183	floating profiler
	2018-05-21	89.0267	floating profiler
	2018-05-23	81.3506	floating profiler
	2018-05-25	76.2334	floating profiler
	2018-05-27	81.6779	floating profiler
	2018-05-29	93.7369	floating profiler
	2018-05-31	21.0344	floating profiler
	2018-06-02	13.6359	floating profiler
	2018-06-04	27.892	floating profiler
	2018-06-06	45.1965	floating profiler
	2018-06-08	41.8252	floating profiler
	2018-06-10	55.5652	floating profiler
	2018-06-12	26.2052	floating profiler
	2018-06-14	29.4133	floating profiler
	2018-06-16	35.3018	floating profiler
	2018-06-18	37.207	floating profiler
	2018-06-20	31.4172	floating profiler
	2018-06-22	52.8476	floating profiler
	2018-06-24	19.4871	floating profiler
	2018-06-26	32.3048	floating profiler
	2018-06-28	33.1473	floating profiler
	2018-06-30	25.3539	floating profiler
	2018-07-02	27.1757	floating profiler
	2018-07-04	31.6555	floating profiler
	2018-07-06	34.5772	floating profiler
	2018-07-08	35.2775	floating profiler
	2018-07-10	29.1672	floating profiler
	2018-07-12	16.8914	floating profiler
	2018-07-14	24.4611	floating profiler
	2018-07-16	28.8473	floating profiler
	2018-07-18	25.4259	floating profiler
	2018-07-20	17.2223	floating profiler
	2018-07-22	12.2523	floating profiler
	2018-07-24	28.7395	floating profiler
	2018-07-26	38.8879	floating profiler
	2018-07-28	48.4224	floating profiler
	2018-07-30	52.2652	floating profiler
	2018-08-01	38.1814	floating profiler
	2018-08-03	21.9608	floating profiler
	2018-08-05	27.7474	floating profiler
	2018-08-07	42.4314	floating profiler
	2018-08-09	19.2043	floating profiler
	2018-08-11	16.6939	floating profiler
	2018-08-13	14.4585	floating profiler
	2018-08-15	30.831	floating profiler
	2018-08-17	50.131	floating profiler
	2018-08-19	32.7008	floating profiler
	2018-08-21	30.1948	floating profiler
	2018-08-23	37.1615	floating profiler
	2018-08-25	22.2683	floating profiler
	2018-08-27	42.0941	floating profiler
	2018-08-29	40.7507	floating profiler
	2018-08-31	35.1549	floating profiler
	2018-09-02	54.6269	floating profiler
	2018-09-04	45.2118	floating profiler
	2018-09-06	26.2253	floating profiler
	2018-09-08	50.4678	floating profiler
	2018-09-10	55.9029	floating profiler
	2018-09-12	59.0181	floating profiler
	2018-09-14	44.6236	floating profiler
	2018-09-16	52.179	floating profiler
	2018-09-18	61.9091	floating profiler
	2018-09-20	56.9558	floating profiler
	2018-09-22	61.2794	floating profiler
	2018-09-24	51.7443	floating profiler
	2018-09-26	51.1738	floating profiler
	2018-09-28	47.1185	floating profiler
	2018-09-30	38.9377	floating profiler
	2018-10-02	33.2476	floating profiler
	2018-10-04	35.0857	floating profiler
	2018-10-06	46.2322	floating profiler
	2018-10-08	51.2246	floating profiler
	2018-10-10	61.2149	floating profiler
	2018-10-12	52.8784	floating profiler
	2018-10-14	43.1206	floating profiler
	2018-10-16	47.5354	floating profiler
	2018-10-18	72.1864	floating profiler
	2018-10-20	49.1168	floating profiler
	2018-10-22	82.1217	floating profiler
	2018-10-24	55.8163	floating profiler
	2018-10-26	29.779	floating profiler
	2018-10-28	45.155	floating profiler
	2018-10-30	48.9925	floating profiler
	2018-11-01	90.7265	floating profiler
	2018-11-03	116.204	floating profiler
	2018-11-05	94.2298	floating profiler
	2018-11-07	99.1286	floating profiler
	2018-11-09	93.6642	floating profiler
	2018-12-07	112.548	floating profiler
	2018-12-09	131.678	floating profiler
	2017-09-12	28.1813	floating profiler
	2017-09-12	23.6186	floating profiler
	2017-09-13	21.9817	floating profiler
	2017-09-13	18.585	floating profiler
	2017-09-13	22.5332	floating profiler
	2017-09-14	30.2082	floating profiler
	2017-09-14	18.2279	floating profiler
	2017-09-14	18.3418	floating profiler
	2017-09-15	22.8938	floating profiler
	2017-09-16	18.9901	floating profiler
	2017-09-17	18.7249	floating profiler
	2017-09-18	32.3137	floating profiler
	2017-09-19	34.719	floating profiler
	2017-09-20	28.6252	floating profiler
	2017-09-21	22.4702	floating profiler
	2017-09-22	27.955	floating profiler
	2017-09-23	36.4725	floating profiler
	2017-09-24	38.4214	floating profiler
	2017-09-25	42.3795	floating profiler
	2017-09-26	37.8146	floating profiler
	2017-09-28	24.7764	floating profiler
	2017-09-30	32.5486	floating profiler
	2017-10-02	58.3621	floating profiler
	2017-10-04	52.3924	floating profiler
	2017-10-06	54.6844	floating profiler
	2017-10-08	50.754	floating profiler
	2017-10-10	51.0117	floating profiler
	2017-10-12	42.3692	floating profiler
	2017-10-14	47.0807	floating profiler
[truncated: 385 more rows]

## Sheet: Figure 1c
Figure 1c
	InSituCellAcc	BloomPhase	Method	Kruskal Wallis with Dunn Corrections and Holms post hoc
Data: In Situ Phytoplankton Cell Accumulation by bloom phase	1.1	Climax	p value	W. Tran	Decl	Clim
	0.05	Decline	Acc	0.776441	0.692347	0.575462
	-0.16	Decline	Clim	0.908322	0.0981729
	-0.13	Decline	Decl	0.0827385
	0.04	Decline
	-0.108	Accumulation
	-0.0956	Accumulation
	0.513307	Wint. Tran.
	-0.0600275	Wint. Tran.
	0.799488	Wint. Tran.
	0.135929	Wint. Tran.
	0.275954	Wint. Tran.
	0.126192	Climax
	-0.107605	Climax
	0.0962879	Climax
	1.04425	Climax
	0.500966	Climax
	-0.665604	Decline
	-0.393433	Decline
	-0.0818243	Decline
	0.155163	Decline
	-0.201943	Accumulation
	2.12018	Accumulation
	0.0769095	Accumulation
	0.141797	Accumulation
	0.175864	Accumulation

## Sheet: Figure 1d
Figure 1d
	Accratecells	BloomPhase
Data: Incubation Phytoplankton Cell Accumulation by bloom phase	0.310049	Wint. Tran.		Method	Kruskal Wallis with Dunn Corrections and Holms post hoc
	0.136344	Wint. Tran.		p value	W. Tran	Decl	Clim
	0.221732	Wint. Tran.		Acc	0.0878893	4.62062e-06	0.216675
	0.658767	Wint. Tran.		Clim	0.334544	0.000162902
	0.671457	Wint. Tran.		Decl	0.0969946
	0.646726	Wint. Tran.
	0.0238197	Wint. Tran.
	-0.036626	Wint. Tran.
	-0.0493323	Wint. Tran.
	0.680951	Accumulation
	0.60078	Accumulation
	0.662081	Accumulation
	0.598567	Accumulation
	0.247017	Accumulation
	0.331981	Accumulation
	0.529259	Accumulation
	0.486482	Accumulation
	0.472355	Accumulation
	0.561965	Accumulation
	0.310545	Climax
	0.3605	Climax
	0.296727	Climax
	0.346681	Climax
	0.251459	Climax
	0.301414	Climax
	0.214295	Climax
	0.269583	Climax
	0.183726	Climax
	0.418926	Climax
	0.402712	Climax
	0.392162	Climax
	0.847011	Climax
	0.782225	Climax
	0.801341	Climax
	0.469721	Climax
	0.251001	Climax
	0.256542	Climax
	0.0401212	Climax
	0.0743812	Climax
	0.0502743	Climax
	0.161375	Decline
	0.105243	Decline
	0.0873012	Decline
	0.0617644	Decline
	-0.0170978	Decline
	0.0762805	Decline
	0.0903356	Decline
	0.0114734	Decline
	0.104852	Decline
	0.00192123	Decline
	0.019641	Decline
	-0.133234	Decline
	-0.0165715	Decline
	-0.0662066	Decline
	-0.0560348	Decline
	0.133493	Decline
	0.111683	Decline
	0.13238	Decline
	0.175214	Decline
	0.174232	Decline
	0.115223	Decline

## Sheet: Figure 1e
Figure 1e
	PhytoplanktonperL	BuoyancyFreq	BloomPhase
Data: Phytoplankton cell concentration plotted with Buoyancy Frequency	1520000	9.41e-07	Wint. Tran.
	1920000	9.41e-07	Wint. Tran.
	4300000	1.15e-05	Wint. Tran.
	4340000	1.15e-05	Wint. Tran.
	4380000	1.15e-05	Wint. Tran.
	1250000	2.76e-05	Wint. Tran.
	5670000	2.81e-05	Wint. Tran.
	10400000	9.66e-06	Climax
	11600000	9.66e-06	Climax
	7760000	4.55e-06	Climax
	8630000	4.55e-06	Climax
	8560000	4.55e-06	Climax
	6680000	5.12e-06	Climax
	10200000	1.47e-05	Climax
	11300000	1.47e-05	Climax
	9590000	4.81e-06	Climax
	7850000	4.81e-06	Climax
	8430000	3.41e-06	Climax
	7850000	3.41e-06	Climax
	7710000	3.41e-06	Climax
	25400000	4.19e-06	Climax
	17200000	2.88e-05	Climax
	17000000	2.88e-05	Climax
	10400000	2.88e-05	Climax
	1760000	4.19e-05	Decline
	1680000	4.19e-05	Decline
	2800000	0.000110596	Decline
	2570000	4.57e-05	Decline
	2570000	5.86e-05	Decline
	3460000	6.56e-05	Decline
	3460000	6.72e-05	Decline
	3930000	6.56e-05	Decline
	3930000	6.72e-05	Decline
	4330000	5.1e-05	Decline
	4330000	6.66e-05	Decline
	3050000	5.1e-05	Decline
	3050000	6.66e-05	Decline
	3780000	7.71e-05	Decline
	3260000	7.71e-05	Decline
	20100000	4.7e-05	Decline
	19500000	4.7e-05	Decline
	21900000	4.6e-05	Decline
	19800000	4.6e-05	Decline
	4150000	3.42e-06	Accumulation
	2570000	3.42e-06	Accumulation
	5910000	8.69e-06	Accumulation
	5910000	1.86e-06	Accumulation
	7110000	8.69e-06	Accumulation
	7110000	1.86e-06	Accumulation
	4700000	1.86e-06	Accumulation
	4700000	8.69e-06	Accumulation
	5600000	4.28e-06	Accumulation
	5430000	4.28e-06	Accumulation
	5310000	4.28e-06	Accumulation
	4160000	4.52e-06	Accumulation
	4100000	4.52e-06	Accumulation
	3520000	4.52e-06	Accumulation

## Sheet: Figure 2a
Figure 2a
	ROS (log10)	PhytoplanktonperL	casttype	BloomPhase
Data: ROS (log10) with Phytoplanton cells per L by bloom phase	1.07621	1520000	in situ	Wint. Tran.
	0.80917	1920000	in situ	Wint. Tran.
	0.0198948	4340000	in situ	Wint. Tran.
	0.050023	4300000	in situ	Wint. Tran.
	-0.187948	4380000	in situ	Wint. Tran.
	1.24975	2290000	in situ	Wint. Tran.
	0.367977	6530000	in situ	Wint. Tran.
	0.417567	4770000	in situ	Wint. Tran.
	0.254931	4020000	in situ	Wint. Tran.
	1.10433	5670000	in situ	Wint. Tran.
	0.792904	9370000	incubation	Wint. Tran.
	0.756228	7060000	incubation	Wint. Tran.
	0.718853	6190000	incubation	Wint. Tran.
	0.869562	9020000	incubation	Wint. Tran.
	0.882002	8700000	incubation	Wint. Tran.
	0.667435	7880000	incubation	Wint. Tran.
	0.68437	4890000	incubation	Wint. Tran.
	0.763052	6090000	incubation	Wint. Tran.
	0.672098	5080000	incubation	Wint. Tran.
	1.33331	11600000	in situ	Climax
	1.42486	10400000	in situ	Climax
	1.50315	8560000	in situ	Climax
	1.94662	7760000	in situ	Climax
	1.55741	8630000	in situ	Climax
	1.32448	6680000	in situ	Climax
	1.49379	10200000	in situ	Climax
	1.36827	11300000	in situ	Climax
	0.936153	6980000	incubation	Climax
	0.858208	6800000	incubation	Climax
	0.811788	16100000	incubation	Climax
	0.575552	7880000	incubation	Climax
	0.832281	14700000	incubation	Climax
	0.853823	18900000	incubation	Climax
	0.934365	19100000	incubation	Climax
	0.831389	16500000	incubation	Climax
	1.03498	19700000	incubation	Climax
	0.18791	9590000	in situ	Climax
	0.588222	7850000	in situ	Climax
	1.52375	19400000	incubation	Climax
	1.62958	22900000	incubation	Climax
	1.5981	17700000	incubation	Climax
	1.68111	16200000	incubation	Climax
	1.65448	17500000	incubation	Climax
	1.4295	6570000	incubation	Climax
	1.26556	6560000	incubation	Climax
	1.42122	6540000	incubation	Climax
	1.69979	18100000	incubation	Climax
	0.956309	7850000	in situ	Climax
	0.847716	8430000	in situ	Climax
	0.917726	7710000	in situ	Climax
	1.41789	31100000	incubation	Climax
	1.21539	32100000	incubation	Climax
	1.06582	33700000	incubation	Climax
	0.710636	25400000	in situ	Climax
	1.76188	107000000	incubation	Climax
	1.28273	88100000	incubation	Climax
	0.786153	47700000	incubation	Climax
	1.0912	93300000	incubation	Climax
	0.489455	10700000	incubation	Climax
	0.883225	47100000	incubation	Climax
	0.60206	51400000	incubation	Climax
	0.553384	10800000	incubation	Climax
	0.455753	7790000	incubation	Climax
	1.18745	17000000	in situ	Climax
	1.43495	17200000	in situ	Climax
	1.03969	10400000	in situ	Climax
	0.559113	18200000	incubation	Climax
	1.1922	34500000	incubation	Climax
	0.739493	17900000	incubation	Climax
	0.897278	19400000	incubation	Climax
	0.516353	20000000	incubation	Climax
	0.729829	21500000	incubation	Climax
	0.587251	3460000	in situ	Decline
	0.593592	3930000	in situ	Decline
	0.709458	3370000	incubation	Decline
	0.923032	2660000	incubation	Decline
	0.692383	3520000	incubation	Decline
	0.493867	4330000	in situ	Decline
	0.485983	3050000	in situ	Decline
	0.518026	3480000	incubation	Decline
	0.575386	3670000	incubation	Decline
	0.590591	2480000	incubation	Decline
	0.545768	3110000	incubation	Decline
	0.713882	2320000	incubation	Decline
	0.399306	3330000	incubation	Decline
	0.543583	3780000	in situ	Decline
	0.49865	3260000	in situ	Decline
	-0.540542	20100000	in situ	Decline
	-0.264866	19500000	in situ	Decline
	0.465565	3660000	incubation	Decline
	0.33908	4120000	incubation	Decline
	0.592545	2790000	incubation	Decline
	0.39794	2670000	incubation	Decline
	0.477121	3550000	incubation	Decline
	0.369825	2840000	incubation	Decline
	-0.231704	19800000	in situ	Decline
	-0.323928	19800000	in situ	Decline
	-0.0707288	21900000	in situ	Decline
	0.0771082	22800000	in situ	Decline
	0.0979944	24200000	incubation	Decline
	0.183847	22600000	incubation	Decline
	0.0235481	21300000	in situ	Decline
	-0.0676761	22800000	incubation	Decline
	0.182264	29900000	incubation	Decline
	0.115154	28100000	incubation	Decline
	-0.0704979	30000000	incubation	Decline
	0.269327	26900000	incubation	Decline
	0.167658	34000000	incubation	Decline
	-0.0749648	15300000	incubation	Decline
	0.29723	27000000	incubation	Decline
	0.238823	26400000	incubation	Decline
	-0.172712	16000000	incubation	Decline
	0.269379	33900000	incubation	Decline
	0.335679	28400000	incubation	Decline
	-0.060767	15100000	incubation	Decline
	1.23824	1670000	in situ	Decline
	0.909687	1760000	in situ	Decline
	1.12686	1680000	in situ	Decline
	0.403841	2800000	in situ	Decline
	0.547185	2710000	incubation	Decline
	0.584087	2170000	incubation	Decline
	1.01091	2290000	incubation	Decline
	0.11697	2390000	in situ	Decline
	0.653873	2570000	in situ	Decline
	0.36775	2660000	incubation	Decline
	0.956737	3370000	incubation	Decline
	0.530746	3520000	incubation	Decline
	0.794736	2570000	in situ	Accumulation
	0.923347	4150000	in situ	Accumulation
	0.615469	5910000	in situ	Accumulation
	0.254108	4700000	in situ	Accumulation
	0.332635	7110000	in situ	Accumulation
	0.936945	16200000	incubation	Accumulation
	0.606688	15600000	incubation	Accumulation
	0.970536	13800000	incubation	Accumulation
	0.502446	5310000	in situ	Accumulation
	0.589543	5600000	in situ	Accumulation
	0.348066	5430000	in situ	Accumulation
	0.00942448	16000000	incubation	Accumulation
	-0.0264111	12400000	incubation	Accumulation
	0.199739	37300000	incubation	Accumulation
	-0.332528	3120000	incubation	Accumulation
	0.598099	35600000	incubation	Accumulation
	0.0973064	20100000	incubation	Accumulation
	0.0772794	4160000	incubation	Accumulation
	0.329724	4600000	incubation	Accumulation
	0.679558	16200000	incubation	Accumulation
	0.446713	4100000	in situ	Accumulation
	0.175327	4160000	in situ	Accumulation
	0.129198	3520000	in situ	Accumulation
	0.340775	23100000	incubation	Accumulation
	0.177743	24100000	incubation	Accumulation
	0.381782	13200000	incubation	Accumulation
	0.57395	13900000	incubation	Accumulation
	0.279929	2820000	incubation	Accumulation
	0.718904	27400000	incubation	Accumulation
	0.36467	3460000	incubation	Accumulation
	0.704545	4640000	incubation	Accumulation
	0.389024	15300000	incubation	Accumulation
	0.46897	4870000	incubation	Accumulation
	0.0153477	11600000	incubation	Accumulation
	0.570081	12800000	incubation	Accumulation
	-0.0743581	8190000	incubation	Accumulation
	0.110675	9120000	incubation	Accumulation
	0.0797279	3930000	incubation	Accumulation
	0.399245	3090000	in situ	Accumulation
	0.943575	3030000	in situ	Accumulation
	-0.212608	12600000	incubation	Accumulation
	0.140639	11400000	incubation	Accumulation
	0.0820468	11800000	incubation	Accumulation
	0.379643	11200000	incubation	Accumulation
	-0.0739366	11400000	incubation	Accumulation
	-0.246546	10200000	incubation	Accumulation

## Sheet: Figure 2b
Figure 2b
	BloomPhase	ROS (log10)	Method	Kruskal Wallis with Dunn Corrections and Holms post hoc
Data: ROS (in situ, log10) by bloom phase	Wint. Tran.	1.07621	p value	W. Tran	Decl	Clim
	Wint. Tran.	0.80917	Acc	0.959239	0.987501	0.00436535
	Wint. Tran.	0.0198948	Clim	0.010002	6.16744e-05
	Wint. Tran.	0.050023	Decl	1
	Wint. Tran.	-0.187948
	Wint. Tran.	1.24975
	Wint. Tran.	0.367977
	Wint. Tran.	0.417567
	Wint. Tran.	0.254931
	Wint. Tran.	1.10433
	Climax	1.33331
	Climax	1.42486
	Climax	1.50315
	Climax	1.94662
	Climax	1.55741
	Climax	1.32448
	Climax	1.49379
	Climax	1.36827
	Climax	0.18791
	Climax	0.588222
	Climax	0.956309
	Climax	0.847716
	Climax	0.917726
	Climax	0.710636
	Climax	1.18745
	Climax	1.43495
	Climax	1.03969
	Decline	0.587251
	Decline	0.593592
	Decline	0.493867
	Decline	0.485983
	Decline	0.543583
	Decline	0.49865
	Decline	-0.540542
	Decline	-0.264866
	Decline	-0.231704
	Decline	-0.323928
	Decline	-0.0707288
	Decline	0.0771082
	Decline	0.0235481
	Decline	1.23824
	Decline	0.909687
	Decline	1.12686
	Decline	0.403841
	Decline	0.11697
	Decline	0.653873
	Accumulation	0.794736
	Accumulation	0.923347
	Accumulation	0.615469
	Accumulation	0.254108
	Accumulation	0.332635
	Accumulation	0.502446
	Accumulation	0.589543
	Accumulation	0.348066
	Accumulation	0.446713
	Accumulation	0.175327
	Accumulation	0.129198
	Accumulation	0.399245
	Accumulation	0.943575

## Sheet: Figure 2c
Figure 2c
	CompMem	BloomPhase	casttype	PhytoplanktonperL
Data:% Compromised membranes and Phytoplankton per L by bloom phase	32.2	Wint. Tran.	in situ	1520000
	65.65	Wint. Tran.	in situ	1920000
	82.9	Wint. Tran.	in situ	4340000
	83.2	Wint. Tran.	in situ	4300000
	77.3	Wint. Tran.	in situ	4380000
	64.59	Wint. Tran.	incubation	4100000
	78.77	Wint. Tran.	incubation	10900000
	79.8	Wint. Tran.	incubation	10800000
	72.8	Wint. Tran.	incubation	8590000
	76.87	Wint. Tran.	incubation	4710000
	59.13	Wint. Tran.	incubation	9260000
	70.82	Wint. Tran.	incubation	4430000
	70.05	Wint. Tran.	incubation	8950000
	45.58	Wint. Tran.	in situ	2290000
	71.63	Wint. Tran.	in situ	6530000
	68.6	Wint. Tran.	in situ	4770000
	62	Wint. Tran.	in situ	4020000
	61.56	Wint. Tran.	in situ	1250000
	52.47	Wint. Tran.	incubation	2200000
	42.061	Wint. Tran.	incubation	9830000
	68.864	Wint. Tran.	incubation	6410000
	67.031	Wint. Tran.	incubation	6460000
	55.361	Wint. Tran.	incubation	12700000
	64.166	Wint. Tran.	incubation	7170000
	47.09	Wint. Tran.	incubation	1890000
	41.01	Wint. Tran.	incubation	1810000
	15.5	Wint. Tran.	in situ	5670000
	49.911	Wint. Tran.	incubation	9370000
	51.734	Wint. Tran.	incubation	7060000
	50.88	Wint. Tran.	incubation	6190000
	51.28	Wint. Tran.	incubation	9020000
	38.464	Wint. Tran.	incubation	8700000
	57.25	Wint. Tran.	incubation	7880000
	15.345	Wint. Tran.	incubation	4890000
	13.476	Wint. Tran.	incubation	6090000
	17.151	Wint. Tran.	incubation	5080000
	39.15	Climax	in situ	11600000
	20.466	Climax	in situ	10400000
	12	Climax	in situ	8560000
	12.4	Climax	in situ	7760000
	10.418	Climax	in situ	8630000
	21.335	Climax	in situ	6680000
	21.445	Climax	in situ	10200000
	34.885	Climax	in situ	11300000
	22.9	Climax	incubation	6980000
	18.642	Climax	incubation	6800000
	17.9	Climax	incubation	16100000
	24.39	Climax	incubation	7880000
	16.9	Climax	incubation	14700000
	34.471	Climax	incubation	18900000
	18.918	Climax	incubation	19100000
	43.556	Climax	incubation	16500000
	25.352	Climax	incubation	19700000
	30.28	Climax	in situ	9590000
	29.35	Climax	in situ	7850000
	46.789	Climax	incubation	19400000
	42.422	Climax	incubation	22900000
	44.971	Climax	incubation	17700000
	53.846	Climax	incubation	16200000
	77.627	Climax	incubation	17500000
	39.705	Climax	incubation	6570000
	49.91	Climax	incubation	6560000
	41.68	Climax	incubation	6540000
	47.052	Climax	incubation	18100000
	18.84	Climax	in situ	7850000
	15.51	Climax	in situ	8430000
	17.28	Climax	in situ	7710000
	31.087	Climax	incubation	31100000
	33.438	Climax	incubation	32100000
	36.28	Climax	incubation	33700000
	2.756	Climax	in situ	25400000
	7.186	Climax	incubation	107000000
	47.783	Climax	incubation	88100000
	3.658	Climax	incubation	47700000
	19.184	Climax	incubation	93300000
	11.5	Climax	incubation	10700000
	6.92	Climax	incubation	47100000
	2.661	Climax	incubation	51400000
	12.2	Climax	incubation	10800000
	11.4	Climax	incubation	7790000
	17.523	Climax	in situ	17000000
	20.188	Climax	in situ	17200000
	15.61	Climax	in situ	10400000
	19.7	Climax	incubation	18200000
	16.457	Climax	incubation	34500000
	18.154	Climax	incubation	17900000
	24.016	Climax	incubation	19400000
	20.433	Climax	incubation	20000000
	19.027	Climax	incubation	21500000
	19.557	Decline	in situ	3460000
	25.148	Decline	in situ	3930000
	20.79	Decline	incubation	3370000
	21.292	Decline	incubation	2660000
	17.683	Decline	incubation	3520000
	39.3	Decline	in situ	4330000
	44.9	Decline	in situ	3050000
	27.02	Decline	incubation	3480000
	32.13	Decline	incubation	3670000
	42.11	Decline	incubation	2480000
	40.601	Decline	incubation	3110000
	24.41	Decline	incubation	2320000
	27.24	Decline	incubation	3330000
	32.2	Decline	in situ	3780000
	22.83	Decline	in situ	3260000
	34.39	Decline	in situ	20100000
	29.24	Decline	in situ	19500000
	41.97	Decline	incubation	3660000
	40.3	Decline	incubation	4120000
	54.5	Decline	incubation	2790000
	44.1	Decline	incubation	2670000
	43.03	Decline	incubation	3550000
	32.8	Decline	incubation	2840000
	58.43	Decline	in situ	19800000
	55.71	Decline	in situ	19800000
	65.52	Decline	in situ	21900000
	44.57	Decline	in situ	22800000
	64.02	Decline	incubation	24200000
	67.08	Decline	incubation	22600000
	37.69	Decline	in situ	21300000
	67.28	Decline	incubation	22800000
	61.8	Decline	incubation	29900000
	67.01	Decline	incubation	28100000
	80.38	Decline	incubation	30000000
	81.38	Decline	incubation	26900000
	82.3	Decline	incubation	34000000
	80.65	Decline	incubation	15300000
	81.83	Decline	incubation	27000000
	83.86	Decline	incubation	26400000
	80.67	Decline	incubation	16000000
	81.4	Decline	incubation	33900000
	85.11	Decline	incubation	28400000
	81.42	Decline	incubation	15100000
	77.15	Decline	in situ	1670000
	24.8	Decline	in situ	1760000
	29.3	Decline	in situ	1680000
	36.15	Decline	in situ	2800000
	30.89	Decline	incubation	2710000
	32.6	Decline	incubation	2170000
	29.326	Decline	incubation	2290000
	12.8	Decline	in situ	2390000
	30.26	Decline	in situ	2570000
	24.292	Decline	incubation	2660000
	22.59	Decline	incubation	3370000
	19.974	Decline	incubation	3520000
	6.24	Accumulation	in situ	2570000
	23.431	Accumulation	in situ	4150000
	30.21	Accumulation	in situ	5910000
	30.33	Accumulation	in situ	4700000
	13.4	Accumulation	in situ	7110000
	8.444	Accumulation	incubation	16200000
	10.564	Accumulation	incubation	15600000
	21.123	Accumulation	incubation	13800000
	14.738	Accumulation	in situ	5310000
	9.667	Accumulation	in situ	5600000
	13.576	Accumulation	in situ	5430000
	26.05	Accumulation	incubation	16000000
	21.7	Accumulation	incubation	12400000
	22.1	Accumulation	incubation	37300000
	39.5	Accumulation	incubation	3120000
	50.3	Accumulation	incubation	35600000
	17.1	Accumulation	incubation	20100000
	28.97	Accumulation	incubation	4160000
	36.1	Accumulation	incubation	4600000
	18.5	Accumulation	incubation	16200000
	22.12	Accumulation	in situ	4100000
	33.85	Accumulation	in situ	4160000
	23.99	Accumulation	in situ	3520000
	2.541	Accumulation	incubation	23100000
	2.644	Accumulation	incubation	24100000
	2.324	Accumulation	incubation	13200000
	5.006	Accumulation	incubation	13900000
	6.21	Accumulation	incubation	2820000
	21.036	Accumulation	incubation	27400000
	5.668	Accumulation	incubation	3460000
	9.618	Accumulation	incubation	4640000
	3.368	Accumulation	incubation	15300000
	20.7	Accumulation	incubation	4870000
	17.33	Accumulation	incubation	11600000
	53.46	Accumulation	incubation	12800000
	21.17	Accumulation	incubation	8190000
	18.7	Accumulation	incubation	8190000
	10.01	Accumulation	incubation	9120000
	23.44	Accumulation	incubation	3930000
	15.6	Accumulation	incubation	3930000
	35.1	Accumulation	incubation	12800000
	56.9	Accumulation	in situ	3090000
	36.57	Accumulation	in situ	3030000
	12.208	Accumulation	incubation	12600000
	13.278	Accumulation	incubation	11400000
	22.39	Accumulation	incubation	11800000
	35.902	Accumulation	incubation	11200000
	19.508	Accumulation	incubation	11400000
	14.414	Accumulation	incubation	10200000

## Sheet: Figure 2d
Figure 2d
	BloomPhase	CompMem	Method	Kruskal Wallis with Dunn's Corrections and Holms post hoc
Data:% Compromised Membranes (in situ) by bloom phase	Wint. Tran.	32.2	p value	W. Tran	Decl	Clim
	Wint. Tran.	65.65	Acc	0.00120938	0.0955325	0.483457
	Wint. Tran.	82.9	Clim	3.15083e-05	0.00804337
	Wint. Tran.	83.2	Decl	0.107199
	Wint. Tran.	77.3
	Wint. Tran.	45.58
	Wint. Tran.	71.63
	Wint. Tran.	68.6
	Wint. Tran.	62
	Wint. Tran.	61.56
	Wint. Tran.	15.5
	Climax	39.15
	Climax	20.466
	Climax	12
	Climax	12.4
	Climax	10.418
	Climax	21.335
	Climax	21.445
	Climax	34.885
	Climax	30.28
	Climax	29.35
	Climax	18.84
	Climax	15.51
	Climax	17.28
	Climax	2.756
	Climax	17.523
	Climax	20.188
	Climax	15.61
	Decline	19.557
	Decline	25.148
	Decline	39.3
	Decline	44.9
	Decline	32.2
	Decline	22.83
	Decline	34.39
	Decline	29.24
	Decline	58.43
	Decline	55.71
	Decline	65.52
	Decline	44.57
	Decline	37.69
	Decline	77.15
	Decline	24.8
	Decline	29.3
	Decline	36.15
	Decline	12.8
	Decline	30.26
	Accumulation	6.24
	Accumulation	23.431
	Accumulation	30.21
	Accumulation	30.33
	Accumulation	13.4
	Accumulation	14.738
	Accumulation	9.667
	Accumulation	13.576
	Accumulation	22.12
	Accumulation	33.85
	Accumulation	23.99
	Accumulation	56.9
	Accumulation	36.57

## Sheet: Figure 2e
Figure 2e
	LivePhytoplanktonperL	BloomPhase		Method	Kruskal Wallis with Dunn's Corrections and Holms post hoc
Data: Live (SYTOX-negative) Phytoplankton cells per L by bloom phase	1030560	Wint. Tran.		p value	W. Tran	Decl	Clim
	659520	Wint. Tran.		Acc	0.0343515	0.63548	0.0111552
	742140	Wint. Tran.		Clim	4.72749e-07	0.0158696
	722400	Wint. Tran.		Decl	0.0123488
	994260	Wint. Tran.
	1246218	Wint. Tran.
	1852561	Wint. Tran.
	1497780	Wint. Tran.
	1527600	Wint. Tran.
	480500	Wint. Tran.
	4791150	Wint. Tran.
	7058600	Climax
	8271536	Climax
	7532800	Climax
	6797760	Climax
	7.73093e+06	Climax
	5254822	Climax
	8012610	Climax
	7357995	Climax
	6686148	Climax
	5546025	Climax
	6371060	Climax
	7122507	Climax
	6377712	Climax
	24699976	Climax
	14021090	Climax
	13727664	Climax
	8776560	Climax
	2.78333e+06	Decline
	2.94168e+06	Decline
	2628310	Decline
	1680550	Decline
	2562840	Decline
	2515742	Decline
	13187610	Decline
	13798200	Decline
	8230860	Decline
	8769420	Decline
	7551120	Decline
	12638040	Decline
	13272030	Decline
	381595	Decline
	1323520	Decline
	1187760	Decline
	1787800	Decline
	2084080	Decline
	1792318	Decline
	2409632	Accumulation
	3.17761e+06	Accumulation
	4124589	Accumulation
	3274490	Accumulation
	6157260	Accumulation
	4.52741e+06	Accumulation
	5058648	Accumulation
	4.69282e+06	Accumulation
	3193080	Accumulation
	2751840	Accumulation
	2675552	Accumulation
	1331790	Accumulation
	1921929	Accumulation

[truncated: 49 more sheets: Figure 2f, Figure 3a, Figure 3b, Figure 3c, Figure 3d, Figure 4a, Figure 4b, Figure 4c, Figure 4d, Figure 4e, Figure 4f, Figure 5, Figure 6, Figure 7, Supp Figure 9, 10, Figure 8, Supp Figure 12 Top, Figure 8, Supp Figure 12 Bottom, Figure 9, Supp Figure 13 Top, Figure 9, Supp Figure 13 Bottom, Supp Fig. 2a, Supp Fig. 2b …]
